# Supplementary material for: 2-(1H-Benzotriazol-1-yl)-1-(2-chloro­benzo­yl)ethyl 4-methyl­benzoate
Source: Acta Crystallogr Sect E Struct Rep Online. 2008 Jul 31;64(Pt 8):o1619. doi: 10.1107/S1600536808023222 (PMC2962228; doi:10.1107/S1600536808023222)
Supplement: Supplementary file 2 [file e-64-o1619-Isup2.hkl]

# 
# h,k,l, Fc-squared, Fo-squared, sigma(Fo-squared) and status flag 
# 
data_I
_shelx_title ' r170m in P2(1)/c' 
_shelx_refln_list_code          4 
_shelx_F_calc_maximum      208.37 
_exptl_crystal_F_000       872.00 
_reflns_d_resolution_high  0.8095 
 
loop_ 
 _symmetry_equiv_pos_as_xyz 
 'x, y, z' 
 '-x, y+1/2, -z+1/2' 
 '-x, -y, -z' 
 'x, -y-1/2, z-1/2' 
 
_cell_length_a     7.9254 
_cell_length_b    26.1514 
_cell_length_c    10.6002 
_cell_angle_alpha  90.000 
_cell_angle_beta  107.895 
_cell_angle_gamma  90.000 
 
_shelx_F_squared_multiplier     1.000 
 
loop_ 
 _refln_index_h 
 _refln_index_k 
 _refln_index_l 
 _refln_F_squared_calc 
 _refln_F_squared_meas 
 _refln_F_squared_sigma 
 _refln_observed_status 
   1   0   0     9038.75    11003.21    199.60 o 
   3   0   0       63.91       95.34      7.57 o 
   4   0   0       63.02       54.39      7.71 o 
   5   0   0      316.58      387.00     19.25 o 
   6   0   0      597.77      600.08     27.24 o 
   7   0   0       21.48       26.04      8.86 o 
   8   0   0        1.87        2.45      7.11 o 
   9   0   0        2.91       10.67      8.91 o 
   1   1   0      253.88      239.51      5.24 o 
   2   1   0      963.62      962.90     29.64 o 
   3   1   0        3.76       13.08      2.92 o 
   4   1   0     1076.66     1086.29     22.60 o 
   5   1   0      218.81      188.52      9.79 o 
   6   1   0      130.07      127.48      9.86 o 
   7   1   0       25.21       25.56      6.49 o 
   8   1   0       33.61       23.96     10.34 o 
   9   1   0       29.74       26.61      7.76 o 
   1   2   0     7581.84     8363.62    118.07 o 
   2   2   0     1292.98     1383.15     22.35 o 
   3   2   0       88.07       98.90      5.47 o 
   4   2   0      714.43      780.47     18.36 o 
   5   2   0      370.08      394.05     15.26 o 
   6   2   0      873.21      924.94     26.25 o 
   7   2   0        8.46       11.86      5.45 o 
   8   2   0        0.84        3.92      7.76 o 
   9   2   0        6.53       30.35      7.73 o 
   1   3   0     9826.81    10257.18     94.71 o 
   2   3   0      270.88      282.16      7.75 o 
   3   3   0       14.01       23.03      3.43 o 
   4   3   0     3254.71     3825.28     58.20 o 
   5   3   0       97.40       86.43     11.13 o 
   6   3   0       13.55       15.93      8.59 o 
   7   3   0       16.92       22.24      7.25 o 
   8   3   0        8.55        5.08      8.40 o 
   9   3   0        1.03        0.84      9.58 o 
   0   4   0     5541.56     5834.36    107.82 o 
   1   4   0     1121.56     1203.58     12.13 o 
   2   4   0     1231.74     1252.85     21.20 o 
   3   4   0       65.12       72.62      5.06 o 
   4   4   0        0.31       -0.89      2.86 o 
   5   4   0       89.37      122.57      8.41 o 
   6   4   0        0.63        4.36      3.75 o 
   7   4   0      480.06      416.49     27.40 o 
   8   4   0        9.67       17.27      9.83 o 
   9   4   0       10.03       25.37     14.52 o 
   1   5   0     5416.61     5433.12     46.69 o 
   2   5   0        2.70        7.71      1.77 o 
   3   5   0      210.72      239.22      7.08 o 
   4   5   0        4.32        4.54      3.12 o 
   5   5   0        0.42       -0.67      2.41 o 
   6   5   0      133.48      134.72     15.35 o 
   7   5   0      430.61      408.01     19.97 o 
   8   5   0        8.45       15.82      6.78 o 
   9   5   0        0.12       21.75     10.80 o 
   0   6   0     2852.74     2886.89     35.22 o 
   1   6   0    10630.82    10801.94     90.28 o 
   2   6   0      149.30      149.57      3.89 o 
   3   6   0     5282.24     5774.10     66.57 o 
   4   6   0      648.85      661.17     13.94 o 
   5   6   0      476.77      475.52     19.25 o 
   6   6   0        5.52       12.28      4.11 o 
   7   6   0      107.48      110.38     11.50 o 
   8   6   0        2.16       -4.65      4.65 o 
   1   7   0     4746.15     4673.71     41.13 o 
   2   7   0      209.60      168.90      4.26 o 
   3   7   0     1224.65     1245.11     19.42 o 
   4   7   0       34.15       36.66      4.15 o 
   5   7   0        9.21        7.59      4.40 o 
   6   7   0       38.19       34.83      5.17 o 
   7   7   0       10.16       11.79     12.86 o 
   8   7   0        0.49        2.49      5.82 o 
   0   8   0     1359.40     1072.20     15.28 o 
   1   8   0      227.76      251.24      7.21 o 
   2   8   0     2242.52     2368.55     23.76 o 
   3   8   0    10044.37    11707.62    112.12 o 
   4   8   0      765.55      840.69     16.26 o 
   5   8   0      178.34      190.21      9.26 o 
   6   8   0       53.24       47.26      7.80 o 
   7   8   0       15.71       19.23     11.27 o 
   8   8   0       17.42       19.16      9.70 o 
   1   9   0     1793.27     1729.53     17.79 o 
   2   9   0     2114.10     2191.05     22.55 o 
   3   9   0      470.37      492.88      9.73 o 
   4   9   0      160.98      174.71      6.36 o 
   5   9   0        0.61        0.22      2.82 o 
   6   9   0      540.52      473.80     18.30 o 
   7   9   0      203.36      197.20     14.33 o 
   8   9   0       32.51        7.48      9.37 o 
   0  10   0      460.83      420.03      8.60 o 
   1  10   0       47.04       47.03      3.18 o 
   2  10   0     1274.21     1300.08     15.25 o 
   3  10   0       80.64      108.76      4.84 o 
   4  10   0        1.93        3.41      2.30 o 
   5  10   0      288.05      272.69      8.64 o 
   6  10   0       28.27       33.37      5.83 o 
   7  10   0       68.48       50.51     13.25 o 
   8  10   0       68.94       79.23     10.57 o 
   1  11   0      568.55      542.79      8.10 o 
   2  11   0      151.27      138.47      4.49 o 
   3  11   0       10.55       13.30      2.47 o 
   4  11   0      121.61      130.91      5.99 o 
   5  11   0       47.23       53.01      4.92 o 
   6  11   0       53.03       56.62      9.42 o 
   7  11   0       94.34      107.05     12.04 o 
   8  11   0        2.79        3.87      5.89 o 
   0  12   0        2.17        0.96      1.62 o 
   1  12   0      667.33      639.79      9.05 o 
   2  12   0     1692.02     1790.97     19.89 o 
   3  12   0      162.12      139.21      5.43 o 
   4  12   0      258.20      268.60      8.06 o 
   5  12   0        5.41        8.88      3.92 o 
   6  12   0       47.35       49.66      9.44 o 
   7  12   0       27.18       34.23      8.27 o 
   8  12   0        7.79       15.57      6.85 o 
   1  13   0      535.66      524.33      8.17 o 
   2  13   0      826.44      804.24     11.45 o 
   3  13   0      597.90      538.34     10.68 o 
   4  13   0        3.36        5.12      3.28 o 
   5  13   0       81.33       94.96     10.25 o 
   6  13   0        3.79        6.50      8.98 o 
   7  13   0       20.06        7.05      6.31 o 
   8  13   0        0.95        3.59     10.39 o 
   0  14   0       72.65       58.87      4.03 o 
   1  14   0      505.01      451.37      8.93 o 
   2  14   0      433.53      367.59      7.14 o 
   3  14   0       26.15       20.74      3.83 o 
   4  14   0        2.57        6.15      3.12 o 
   5  14   0       62.14       59.61     12.81 o 
   6  14   0       59.89       58.78      9.40 o 
   7  14   0        3.06       -1.12      6.39 o 
   8  14   0        7.83        3.34      6.47 o 
   1  15   0       65.83       76.38      4.66 o 
   2  15   0       40.61       33.86      3.69 o 
   3  15   0      567.11      567.50     14.37 o 
   4  15   0       64.86       63.21      6.21 o 
   5  15   0       22.29       15.96      5.89 o 
   6  15   0      107.87      115.67     12.27 o 
   7  15   0       16.18       35.02      9.00 o 
   8  15   0       12.04        4.12      6.75 o 
   0  16   0      609.24      617.20     12.85 o 
   1  16   0      440.78      446.87      9.97 o 
   2  16   0       89.66       77.31      5.46 o 
   3  16   0        0.70        4.15      4.52 o 
   4  16   0       42.56       60.13      6.29 o 
   5  16   0       68.63       80.61      9.94 o 
   6  16   0        2.20        1.52      6.21 o 
   7  16   0       19.48       19.82      7.50 o 
   8  16   0        8.80       11.93     12.28 o 
   1  17   0       87.16      100.14      5.28 o 
   2  17   0        5.07        5.65      3.40 o 
   3  17   0        3.65        3.05      7.54 o 
   4  17   0       73.67       76.84      6.94 o 
   5  17   0        0.06       -1.26      5.52 o 
   6  17   0       69.37       71.59     10.64 o 
   7  17   0        0.98       10.34      6.54 o 
   0  18   0       32.96       37.93      6.30 o 
   1  18   0       83.42       96.35      5.35 o 
   2  18   0       36.29       42.20      5.50 o 
   3  18   0       85.79       83.26      7.16 o 
   4  18   0      131.63      123.99     11.05 o 
   5  18   0       70.43       79.61     21.38 o 
   6  18   0       70.48       76.55     10.92 o 
   7  18   0        0.46       -4.08      4.83 o 
   1  19   0        8.99       12.27      3.13 o 
   2  19   0       46.54       47.21      6.02 o 
   3  19   0        2.31       -0.65      3.41 o 
   4  19   0      398.57      378.83     21.88 o 
   5  19   0        6.24        2.89      6.93 o 
   6  19   0      101.70      117.39     13.31 o 
   7  19   0        0.83       -5.66      5.66 o 
   0  20   0      316.24      285.68     13.52 o 
   1  20   0      541.76      482.04     14.37 o 
   2  20   0      413.12      389.20     13.24 o 
   3  20   0       98.36       97.36      8.12 o 
   4  20   0       55.81       49.53      9.12 o 
   5  20   0        0.91        5.19      5.62 o 
   6  20   0        6.59       -1.67      5.78 o 
   7  20   0       13.92       10.11      8.10 o 
   1  21   0        0.30        3.89      3.70 o 
   2  21   0      209.84      171.37      9.72 o 
   3  21   0        3.10        4.81      4.27 o 
   4  21   0       97.35       92.31     12.95 o 
   5  21   0       67.12       71.89     13.41 o 
   6  21   0        4.49       23.66      7.04 o 
   7  21   0        0.39        2.08      6.83 o 
   0  22   0       72.18       73.27     13.32 o 
   1  22   0       27.27       27.32      5.56 o 
   2  22   0       38.98       37.92      6.18 o 
   3  22   0      249.50      246.55     14.29 o 
   4  22   0       72.70       75.06     10.90 o 
   5  22   0       14.67       16.05      7.23 o 
   6  22   0       22.35       17.44      7.02 o 
   1  23   0       12.72        8.69      4.61 o 
   2  23   0       23.23       24.73      5.75 o 
   3  23   0       15.53       37.20      7.15 o 
   4  23   0        0.28       -1.77      5.51 o 
   5  23   0        0.47       -8.03      8.03 o 
   6  23   0       22.55       14.72      6.92 o 
   0  24   0        2.43       -1.73      4.85 o 
   1  24   0        8.07       -0.03      6.21 o 
   2  24   0       72.15       71.01      7.69 o 
   3  24   0      158.53      137.67     13.31 o 
   4  24   0        7.26        7.22      6.80 o 
   5  24   0        3.63        2.81      5.77 o 
   6  24   0        0.02       -4.29      5.48 o 
   1  25   0       12.78       16.45      5.46 o 
   2  25   0       35.70       54.24      8.21 o 
   3  25   0        2.24       -5.11      5.11 o 
   4  25   0       20.79       12.52      7.70 o 
   5  25   0        1.58        5.12      5.94 o 
   0  26   0       13.69        4.99      8.22 o 
   1  26   0       27.78       31.50      6.32 o 
   2  26   0       49.33       56.53      7.84 o 
   3  26   0       11.53        3.93      6.13 o 
   4  26   0       19.37       22.37      9.10 o 
   5  26   0        2.29       -5.81     13.55 o 
   1  27   0       71.04       63.30      8.01 o 
   2  27   0       87.94       94.07      9.35 o 
   3  27   0        0.16       -6.94      7.06 o 
   4  27   0        0.37        2.70     17.75 o 
   5  27   0        0.39       12.94     11.20 o 
   0  28   0      197.41      174.11     19.62 o 
   1  28   0      106.47      103.14     10.01 o 
   2  28   0       55.17       48.59      7.49 o 
   3  28   0       64.12       92.74     12.67 o 
   4  28   0       10.72       16.12     17.34 o 
   1  29   0       11.53       24.86      6.26 o 
   2  29   0        2.15       23.37      7.96 o 
   3  29   0        1.17       -2.25      6.02 o 
   4  29   0        2.59       11.77      7.33 o 
   0  30   0       63.21       45.02     13.57 o 
   1  30   0       21.01       21.63      8.25 o 
   2  30   0        4.18        4.97      6.95 o 
   3  30   0        0.10        5.06      6.73 o 
   1  31   0       18.61       28.16      8.14 o 
   2  31   0        0.20       12.60      7.65 o 
   0  32   0        0.10        5.12      8.73 o 
   1  32   0       34.86       40.88     13.71 o 
  -9   1   1        7.39        0.22     25.95 o 
  -8   1   1       12.77       12.07      6.87 o 
  -7   1   1      274.74      288.66     12.69 o 
  -6   1   1       64.26       75.07      6.70 o 
  -5   1   1       53.25       58.60      5.12 o 
  -4   1   1      265.84      279.01      9.37 o 
  -3   1   1      418.65      435.90      8.97 o 
  -2   1   1     2433.76     2726.76     31.75 o 
  -1   1   1    13112.25    14581.55    155.18 o 
   0   1   1        4.76        3.51      0.87 o 
   1   1   1      543.90      559.55      7.65 o 
   2   1   1      225.44      249.78      8.91 o 
   3   1   1      208.18      256.99     13.39 o 
   4   1   1        4.53       -1.51      2.79 o 
   5   1   1        0.59       -1.37      3.09 o 
   6   1   1      111.81      112.45      9.74 o 
   7   1   1       18.98       28.95      6.34 o 
   9   1   1        3.65       17.59      8.96 o 
  -9   2   1       13.58       39.22      9.21 o 
  -8   2   1       12.86       20.23     10.71 o 
  -7   2   1       68.90       81.60      9.90 o 
  -6   2   1     1027.32     1102.32     22.05 o 
  -5   2   1      220.72      238.96      8.56 o 
  -4   2   1      241.40      239.12      7.53 o 
  -3   2   1      186.43      195.99      5.81 o 
  -2   2   1     4077.41     4464.17     49.80 o 
  -1   2   1     1306.41     1450.35     17.98 o 
   0   2   1       68.59       52.23      1.30 o 
   1   2   1     1197.37     1143.77     13.15 o 
   2   2   1     4204.22     4514.03     60.03 o 
   3   2   1     1365.45     1609.34     29.04 o 
   4   2   1      162.42      167.12     12.84 o 
   5   2   1       12.13       11.73      6.23 o 
   6   2   1        0.56        0.66      3.79 o 
   7   2   1      100.71       85.93     16.34 o 
   8   2   1       12.93       24.06      8.54 o 
   9   2   1       38.23       42.75     12.24 o 
  -9   3   1       50.81       79.32     12.10 o 
  -8   3   1       10.18       20.66      7.36 o 
  -7   3   1      365.48      368.12     17.16 o 
  -6   3   1     1598.16     1653.23     28.50 o 
  -5   3   1      121.89      134.50      6.95 o 
  -4   3   1       16.48       37.44      3.70 o 
  -3   3   1     1847.61     2092.77     27.12 o 
  -2   3   1     2592.20     2798.76     32.75 o 
  -1   3   1      251.77      228.81      5.11 o 
   0   3   1      147.47       63.85      4.44 o 
   1   3   1     4190.74     4487.24     38.99 o 
   2   3   1      198.68      242.36     13.04 o 
   3   3   1        5.72       18.43      3.11 o 
   4   3   1      346.39      381.83     12.94 o 
   5   3   1      458.17      442.73     15.51 o 
   6   3   1      537.95      523.00     18.32 o 
   7   3   1      511.08      463.09     18.43 o 
   8   3   1        6.66        8.45      7.76 o 
   9   3   1       21.26       37.31     11.64 o 
  -9   4   1       23.71       20.01     11.40 o 
  -8   4   1        1.42       10.97      6.15 o 
  -7   4   1      275.47      288.03     15.20 o 
  -6   4   1       50.92       72.30      6.75 o 
  -5   4   1       11.38        8.94      3.16 o 
  -4   4   1      306.70      293.55      8.38 o 
  -3   4   1        1.71        5.20      1.91 o 
  -2   4   1       55.74       65.92      3.86 o 
  -1   4   1     1367.09     1310.52     14.47 o 
   0   4   1      576.15      447.04      5.80 o 
   1   4   1     3482.51     3614.60     32.13 o 
   2   4   1      182.19      183.19      5.81 o 
   3   4   1     1110.43     1361.20     21.51 o 
   4   4   1      222.86      272.88     11.09 o 
   5   4   1      311.53      287.79     22.79 o 
   6   4   1       49.60       69.95     12.33 o 
   7   4   1      114.45      101.30     28.35 o 
   8   4   1        0.07       10.20      5.38 o 
  -9   5   1        3.26        5.87      6.46 o 
  -8   5   1       25.25       42.25      9.38 o 
  -7   5   1      348.99      350.77     17.04 o 
  -6   5   1      170.00      194.50     12.13 o 
  -5   5   1      350.08      363.05     19.71 o 
  -4   5   1      667.37      615.77     12.64 o 
  -3   5   1     2645.10     3047.05     37.38 o 
  -2   5   1      160.54      189.67      5.02 o 
  -1   5   1       40.71       18.33      1.90 o 
   0   5   1      674.82      634.25      7.66 o 
   1   5   1    11224.28    11916.44    111.02 o 
   2   5   1     1047.12     1115.19     14.97 o 
   3   5   1     2101.59     2296.25     31.79 o 
   4   5   1      297.84      319.71     13.57 o 
   5   5   1       35.29       27.25      5.35 o 
   6   5   1      109.66      126.50     10.36 o 
   7   5   1      267.75      270.38     21.61 o 
   8   5   1        9.50       10.90     11.20 o 
  -9   6   1      135.75      158.88     15.86 o 
  -8   6   1       76.55       59.70     14.64 o 
  -7   6   1      918.31      884.50     34.37 o 
  -6   6   1       84.96       71.93      8.73 o 
  -5   6   1       49.10       59.90      5.14 o 
  -4   6   1       93.50      102.73      5.32 o 
  -3   6   1     1150.05     1413.52     20.33 o 
  -2   6   1       12.80        9.14      3.05 o 
  -1   6   1     1326.00     1311.45     15.23 o 
   0   6   1    14665.82    15221.56    126.02 o 
   1   6   1     8970.73     9035.41     85.60 o 
   2   6   1       19.70       23.77      2.50 o 
   3   6   1        0.66        3.81      2.40 o 
   4   6   1      137.88      136.51     10.85 o 
   5   6   1       29.54       38.28      6.07 o 
   6   6   1      156.82      162.04     14.27 o 
   7   6   1       89.21      101.51     11.07 o 
   8   6   1        0.02       -2.28      5.08 o 
  -9   7   1        6.51       15.28      9.14 o 
  -8   7   1        2.39        2.35      8.03 o 
  -7   7   1       55.81       43.44      8.40 o 
  -6   7   1      270.98      245.84     19.44 o 
  -5   7   1        7.82       12.44      3.29 o 
  -4   7   1        0.05        6.48      2.26 o 
  -3   7   1     2401.63     2724.05     34.46 o 
  -2   7   1       31.47       37.41      2.58 o 
  -1   7   1      172.48      159.01      4.27 o 
   0   7   1      391.81      357.92      5.88 o 
   1   7   1     5749.31     5981.41     58.64 o 
   2   7   1        7.28       10.54      1.92 o 
   3   7   1      478.80      484.46      9.99 o 
   4   7   1        6.10       10.35      3.62 o 
   5   7   1        4.41        7.25      3.94 o 
   6   7   1      109.25      108.68     10.00 o 
   7   7   1       13.27       13.04      5.76 o 
   8   7   1        2.32        9.28      8.08 o 
  -9   8   1        7.20       22.58     10.30 o 
  -8   8   1        0.13       10.02      9.03 o 
  -7   8   1        7.32        8.07     16.83 o 
  -6   8   1        1.13        2.67      4.44 o 
  -5   8   1      216.61      167.27     10.39 o 
  -4   8   1      165.52      181.62      6.86 o 
  -3   8   1     1598.27     1626.09     23.17 o 
  -2   8   1      683.37      539.05     10.28 o 
  -1   8   1     1937.91     1885.61     21.31 o 
   0   8   1      665.05      626.33      8.58 o 
   1   8   1      388.70      341.48      7.58 o 
   2   8   1       71.47       69.73      4.53 o 
   3   8   1       70.71       72.85      4.91 o 
   4   8   1      493.28      486.49     12.77 o 
   5   8   1      254.90      257.47      9.74 o 
   6   8   1      382.21      338.32     23.67 o 
   7   8   1      176.23      158.46     19.53 o 
   8   8   1        0.23       -3.14      6.83 o 
  -9   9   1        2.58        8.86      8.22 o 
  -8   9   1       72.31       78.81     15.10 o 
  -7   9   1       84.15       80.42     10.32 o 
  -6   9   1       33.39       39.72      7.28 o 
  -5   9   1      138.15      130.99      6.76 o 
  -4   9   1     1122.46     1128.08     47.81 o 
  -3   9   1      880.13      791.07     12.64 o 
  -2   9   1      122.56      113.24      4.22 o 
  -1   9   1     3198.97     3296.59     34.57 o 
   0   9   1     3686.64     3753.65     34.87 o 
   1   9   1       56.55       58.50      4.58 o 
   2   9   1       19.86       25.42      2.70 o 
   3   9   1       64.76       57.75      3.49 o 
   4   9   1      576.74      551.09     11.59 o 
   5   9   1       10.65        9.27      3.11 o 
   6   9   1       76.13       84.62      6.56 o 
   7   9   1       23.67       18.89      6.82 o 
   8   9   1        1.01       15.23     12.77 o 
  -9  10   1       11.26       17.22      9.97 o 
  -8  10   1      121.56      154.58     20.18 o 
  -7  10   1      135.06      102.34     11.94 o 
  -6  10   1       23.22       15.19      5.69 o 
  -5  10   1      160.93      137.29      9.60 o 
  -4  10   1       63.95       78.20      4.75 o 
  -3  10   1      222.16      175.73      5.73 o 
  -2  10   1     1836.45     1901.93     37.31 o 
  -1  10   1      938.09      905.39     12.89 o 
   0  10   1     1393.49     1433.30     21.40 o 
   1  10   1        3.39       -0.56      1.57 o 
   2  10   1      192.48      224.07      5.25 o 
   3  10   1       66.67       59.45      3.59 o 
   4  10   1       48.79       45.49      4.24 o 
   5  10   1      395.61      384.40     10.60 o 
   6  10   1       34.15       40.72      6.70 o 
   7  10   1       39.33       41.69      8.64 o 
   8  10   1        2.09        9.32     13.53 o 
  -8  11   1        7.41       26.90      9.74 o 
  -7  11   1      223.68      209.15     21.33 o 
  -6  11   1        0.37       -2.79      3.64 o 
  -5  11   1       75.42       91.29      7.31 o 
  -4  11   1       38.74       55.38      6.62 o 
  -3  11   1      133.08      143.83      5.33 o 
  -2  11   1        5.30        3.11      2.03 o 
  -1  11   1      807.23      821.84     12.39 o 
   0  11   1      458.85      435.98      8.43 o 
   1  11   1     1322.58     1276.81     24.45 o 
   2  11   1      697.59      723.57     12.35 o 
   3  11   1      710.70      709.08     11.36 o 
   4  11   1      848.04      804.57     14.75 o 
   5  11   1       53.97       61.52      6.38 o 
   6  11   1        0.17        9.01      8.06 o 
   7  11   1      126.52      120.55     12.64 o 
   8  11   1       22.49       10.99      9.65 o 
  -8  12   1        0.40        1.12     12.47 o 
  -7  12   1       14.20       20.87      7.05 o 
  -6  12   1       16.43       11.09      5.92 o 
  -5  12   1       62.75       56.25      7.90 o 
  -4  12   1      619.62      660.55     12.75 o 
  -3  12   1        5.68        0.26      2.82 o 
  -2  12   1      515.42      440.75      8.88 o 
  -1  12   1       23.68        7.89      2.11 o 
   0  12   1     2785.97     2644.77     27.11 o 
   1  12   1     2717.38     2631.74     30.67 o 
   2  12   1      366.41      368.48      8.49 o 
   3  12   1      505.48      462.58      8.97 o 
   4  12   1      153.64      177.50     12.57 o 
   5  12   1       17.44       23.91      4.57 o 
   6  12   1       13.96        4.48      5.47 o 
   7  12   1       86.13      101.47     12.19 o 
   8  12   1       32.95       38.40      8.93 o 
  -8  13   1       10.68       14.35      7.99 o 
  -7  13   1       33.63       27.12      9.07 o 
  -6  13   1       61.48       57.78      9.26 o 
  -5  13   1      112.10      118.99     11.00 o 
  -4  13   1        5.16        3.65      2.52 o 
  -3  13   1       99.67      104.59      5.28 o 
  -2  13   1      760.49      781.97     12.71 o 
  -1  13   1        0.24        3.99      1.89 o 
   0  13   1      369.24      368.49     10.30 o 
   1  13   1      315.72      306.79      7.88 o 
   2  13   1      224.47      226.16      7.15 o 
   3  13   1      437.87      413.36     10.35 o 
   4  13   1       14.23        9.24      3.56 o 
   5  13   1       11.80       13.88      4.18 o 
   6  13   1       91.07       87.79     10.94 o 
   7  13   1        1.41       12.53      7.94 o 
   8  13   1        9.35       17.78      7.08 o 
  -8  14   1       28.49       37.16      8.54 o 
  -7  14   1        6.74        2.75      5.33 o 
  -6  14   1       45.41       36.86      8.98 o 
  -5  14   1        2.60        2.86      4.34 o 
  -4  14   1        4.38        3.30      2.82 o 
  -3  14   1       36.33       22.76      3.12 o 
  -2  14   1      220.14      209.45      7.11 o 
  -1  14   1       42.94       38.65      3.30 o 
   0  14   1      200.97      180.45      5.39 o 
   1  14   1      398.16      380.52      8.94 o 
   2  14   1       18.34       24.21      3.84 o 
   3  14   1       56.32       64.83      5.74 o 
   4  14   1        3.53        1.78      3.49 o 
   5  14   1       24.40       28.36      5.29 o 
   6  14   1       18.86       14.35      6.57 o 
   7  14   1        0.19        7.06      5.78 o 
   8  14   1       19.29       13.93      6.84 o 
  -8  15   1        7.95       12.90      9.86 o 
  -7  15   1       53.80       45.65      9.04 o 
  -6  15   1       41.91       50.43      9.65 o 
  -5  15   1        2.81        2.88      4.66 o 
  -4  15   1       64.32       61.51      7.01 o 
  -3  15   1      177.67      158.98     10.19 o 
  -2  15   1      618.39      605.37     11.38 o 
  -1  15   1       42.59       49.47      3.69 o 
   0  15   1     2127.80     2201.49     24.60 o 
   1  15   1        0.02       -0.59      2.34 o 
   2  15   1       72.42       55.32      4.60 o 
   3  15   1       38.96       35.39      4.26 o 
   4  15   1      273.68      245.61     10.27 o 
   5  15   1      287.13      233.05     10.91 o 
   6  15   1       42.18       39.71      8.24 o 
   7  15   1       15.18        7.84      7.57 o 
  -8  16   1        6.03       19.49      7.40 o 
  -7  16   1        0.03       -8.80      8.80 o 
  -6  16   1        0.42        6.51      5.52 o 
  -5  16   1       89.28       89.08     11.87 o 
  -4  16   1       88.47       88.27     24.10 o 
  -3  16   1        3.52        5.35      4.82 o 
  -2  16   1      302.54      285.73     11.47 o 
  -1  16   1       40.11       43.61      3.63 o 
   0  16   1      264.27      255.96      6.70 o 
   1  16   1      482.53      476.16     11.64 o 
   2  16   1      543.51      536.19     11.96 o 
   3  16   1     1067.93     1022.42     18.21 o 
   4  16   1      166.92      183.22     12.22 o 
   5  16   1       24.18       23.41      5.17 o 
   6  16   1        0.15       -5.07      6.95 o 
   7  16   1       14.46       10.20      6.30 o 
  -8  17   1        8.53       19.80      7.57 o 
  -7  17   1        2.62       -0.35      5.93 o 
  -6  17   1        0.05        1.37      6.60 o 
  -5  17   1       20.96       26.33      9.72 o 
  -4  17   1      641.21      663.86     22.88 o 
  -3  17   1      140.62      166.42     11.12 o 
  -2  17   1       97.21       81.17      7.65 o 
  -1  17   1      648.49      681.33     16.83 o 
   0  17   1       59.61       66.58      4.22 o 
   1  17   1       13.00       14.22      2.96 o 
   2  17   1        0.04       -2.36      2.36 o 
   3  17   1        3.35        6.50      3.27 o 
   4  17   1       39.00       48.94      6.50 o 
   5  17   1       27.32       22.51      7.04 o 
   6  17   1       30.89       42.35      8.67 o 
   7  17   1        2.28       -3.46      5.60 o 
  -7  18   1       11.72       25.93      7.80 o 
  -6  18   1       24.81       35.41      8.29 o 
  -5  18   1      121.85      131.94     12.73 o 
  -4  18   1      352.64      342.28     19.99 o 
  -3  18   1      220.08      194.25     18.88 o 
  -2  18   1       37.47       33.98      4.95 o 
  -1  18   1      311.80      282.87     10.44 o 
   0  18   1       76.59       56.88      4.07 o 
   1  18   1      255.97      208.08      7.46 o 
   2  18   1      194.67      172.78      7.60 o 
   3  18   1       46.27       51.62      5.27 o 
   4  18   1       88.40       75.74      7.44 o 
   5  18   1        3.39       -1.07      5.19 o 
   6  18   1        2.46       -2.31      8.17 o 
   7  18   1       17.79       29.01     10.43 o 
  -7  19   1        2.34        7.07      6.43 o 
  -6  19   1       21.36       28.33      8.08 o 
  -5  19   1       68.03       69.36     10.47 o 
  -4  19   1      250.07      267.84     15.46 o 
  -3  19   1      312.31      357.55     12.47 o 
  -2  19   1      104.48      120.10      9.72 o 
  -1  19   1       36.11       42.66      7.76 o 
   0  19   1        2.53        6.99      5.10 o 
   1  19   1        2.22        4.94      2.72 o 
   2  19   1       10.44       11.03      3.40 o 
   3  19   1        1.54        1.99      3.31 o 
   4  19   1       33.43       30.63      5.52 o 
   5  19   1        8.48       17.65      8.80 o 
   6  19   1        0.17        1.86      5.29 o 
   7  19   1        0.65       -4.41      9.58 o 
  -7  20   1       15.65       12.44      6.86 o 
  -6  20   1        1.54        0.96      5.24 o 
  -5  20   1       55.20       65.29     10.43 o 
  -4  20   1        1.78        4.97      6.09 o 
  -3  20   1      240.41      247.67     10.92 o 
  -2  20   1      152.23      137.76      8.71 o 
  -1  20   1        0.43       -2.18      3.39 o 
   0  20   1       23.87       22.65      3.99 o 
   1  20   1       45.12       47.84      4.82 o 
   2  20   1      122.61      131.82      7.12 o 
   3  20   1      118.06      120.88      8.96 o 
   4  20   1       12.01        6.12      4.48 o 
   5  20   1      103.54      101.30     18.15 o 
   6  20   1       37.06       36.00      8.26 o 
   7  20   1        5.65        1.96      5.93 o 
  -7  21   1        6.55       -5.93      5.93 o 
  -6  21   1        2.76        3.43      6.05 o 
  -5  21   1        6.02        2.84      7.80 o 
  -4  21   1       84.22       59.08      9.61 o 
  -3  21   1      372.87      386.15     13.55 o 
  -2  21   1      160.42      157.53     16.11 o 
  -1  21   1      118.28      124.45      9.15 o 
   0  21   1       63.52       57.88      5.73 o 
   1  21   1       19.56       17.48      4.76 o 
   2  21   1       10.20        7.70      3.49 o 
   3  21   1      384.91      350.44     13.38 o 
   4  21   1       16.67        4.63      4.61 o 
   5  21   1        2.93       -5.99     10.69 o 
   6  21   1       16.06       13.25      6.38 o 
  -7  22   1       17.60       12.15      7.24 o 
  -6  22   1       34.17       57.64      9.93 o 
  -5  22   1       39.69       49.82      9.35 o 
  -4  22   1       29.48       26.47      7.70 o 
  -3  22   1        3.34       12.84      6.42 o 
  -2  22   1       33.54       46.56     16.54 o 
  -1  22   1      116.94      115.64      8.64 o 
   0  22   1      164.65      163.22     12.14 o 
   1  22   1        1.57        2.36      3.79 o 
   2  22   1        2.97        2.88      5.17 o 
   3  22   1        0.95        3.13      5.22 o 
   4  22   1       66.62       72.21     10.78 o 
   5  22   1       33.28       40.93      8.73 o 
   6  22   1       39.19       53.58     10.20 o 
  -6  23   1       21.61       22.65      6.91 o 
  -5  23   1       58.53       62.14     10.12 o 
  -4  23   1        0.26       -3.87      6.51 o 
  -3  23   1       65.87       67.64     10.35 o 
  -2  23   1       12.68       13.80      4.80 o 
  -1  23   1       58.57       51.63      6.81 o 
   0  23   1        4.72        5.20      4.03 o 
   1  23   1       20.11       13.95      4.91 o 
   2  23   1      239.47      247.44     11.72 o 
   3  23   1      465.90      509.92     16.87 o 
   4  23   1       26.25       37.23      9.53 o 
   5  23   1       10.71       16.77      8.36 o 
   6  23   1        3.90        6.78     13.11 o 
  -6  24   1        0.46        2.02      6.95 o 
  -5  24   1        0.14        2.71      6.93 o 
  -4  24   1        0.25        2.91      5.34 o 
  -3  24   1       74.42       55.17      9.68 o 
  -2  24   1      114.40      113.58      9.23 o 
  -1  24   1       91.45      106.48      8.78 o 
   0  24   1       72.37       70.73      7.75 o 
   1  24   1       11.18       14.43      5.21 o 
   2  24   1       23.36       21.74      5.80 o 
   3  24   1       35.44       46.99      7.31 o 
   4  24   1       16.42        1.31      9.74 o 
   5  24   1       15.88        8.74      8.75 o 
  -6  25   1       17.26       32.23     12.00 o 
  -5  25   1        4.08        3.40      6.40 o 
  -4  25   1       33.00       57.74      9.82 o 
  -3  25   1       36.63       35.72     14.57 o 
  -2  25   1       28.69       40.62      6.83 o 
  -1  25   1       16.14       19.65      5.43 o 
   0  25   1        2.74       -2.37      4.59 o 
   1  25   1        5.51       -0.11      5.63 o 
   2  25   1      108.70      120.97      9.92 o 
   3  25   1        7.55        3.12      4.80 o 
   4  25   1       24.27       28.02     11.50 o 
   5  25   1        0.96        0.21      7.60 o 
  -5  26   1        7.30       23.69     16.62 o 
  -4  26   1        4.19        0.67      5.98 o 
  -3  26   1        1.26        1.29      6.33 o 
  -2  26   1       31.21       29.21      6.36 o 
  -1  26   1       10.14       15.15      7.78 o 
   0  26   1        1.51       -4.50      5.01 o 
   1  26   1        0.14        0.95      5.45 o 
   2  26   1      115.78      139.20     14.42 o 
   3  26   1        6.62        5.45      4.92 o 
   4  26   1        5.05        5.74      7.18 o 
   5  26   1        1.15        2.54      9.21 o 
  -5  27   1        1.86        7.02      6.44 o 
  -4  27   1       21.65       24.00      8.59 o 
  -3  27   1        1.32        0.43      6.27 o 
  -2  27   1       26.79       12.87      7.11 o 
  -1  27   1        6.66        1.84      4.86 o 
   0  27   1       29.24       28.65     13.99 o 
   1  27   1       21.74       14.03      5.59 o 
   2  27   1      151.76      164.49     11.63 o 
   3  27   1        5.90       11.51     12.65 o 
   4  27   1       24.03       20.47     16.76 o 
  -4  28   1        0.05        3.37      6.45 o 
  -3  28   1        3.81        2.41     16.81 o 
  -2  28   1        6.13        0.96      6.55 o 
  -1  28   1        0.13        5.89      5.14 o 
   0  28   1        3.98        5.93      6.18 o 
   1  28   1       11.14       15.94      5.66 o 
   2  28   1        0.26       -3.11      9.63 o 
   3  28   1        3.39        7.78      6.76 o 
   4  28   1       12.02        7.20      7.21 o 
  -4  29   1       14.39       25.13      9.16 o 
  -3  29   1        3.76        9.21      7.97 o 
  -2  29   1       18.61       31.54      9.01 o 
  -1  29   1       13.52       27.85      6.36 o 
   0  29   1        1.24        0.17      5.92 o 
   1  29   1        2.12        1.89      4.67 o 
   2  29   1        0.83       -0.14      6.30 o 
   3  29   1        2.74        6.20      6.55 o 
  -3  30   1        6.89       -0.15     11.17 o 
  -2  30   1       10.07        4.38      7.52 o 
  -1  30   1       16.17       21.00      8.61 o 
   0  30   1       12.61       18.91      7.55 o 
   1  30   1        0.22       -1.88      6.32 o 
   2  30   1       22.62       15.22      6.36 o 
   3  30   1        0.25        8.54     10.46 o 
  -2  31   1       13.39       34.35      8.81 o 
  -1  31   1        0.70       -2.23      6.30 o 
   0  31   1        6.33       15.92      9.97 o 
   1  31   1       33.21       43.83     23.52 o 
   2  31   1        0.17        5.59      6.48 o 
  -1  32   1        1.06       -7.76      7.76 o 
   0  32   1        0.02        4.31      5.79 o 
  -9   0   2       33.34       27.24     11.50 o 
  -8   0   2        0.00       11.59      8.26 o 
  -7   0   2      263.27      238.29     23.78 o 
  -6   0   2        8.02       24.60      6.81 o 
  -5   0   2      456.00      574.15     16.45 o 
  -4   0   2     1262.05     1415.19     26.56 o 
  -3   0   2     1180.99     1445.52     32.04 o 
  -2   0   2    10124.03    11850.78    155.51 o 
  -1   0   2       31.27       37.51      2.60 o 
   0   0   2    15183.99    16789.73    216.86 o 
   1   0   2     5151.71     5924.21    100.24 o 
   2   0   2      153.32      168.30      7.34 o 
   3   0   2     5328.26     5871.88     85.32 o 
   4   0   2       11.51       16.94      6.93 o 
   5   0   2      210.86      208.60     15.88 o 
   6   0   2        8.84        4.66      6.19 o 
   7   0   2       67.77       97.84     14.87 o 
   8   0   2        7.89       10.34      7.57 o 
  -9   1   2        3.88       11.15      7.33 o 
  -8   1   2        2.29        1.34      6.06 o 
  -7   1   2       29.86       53.94      9.94 o 
  -6   1   2      652.67      700.44     14.56 o 
  -5   1   2       43.41       42.74      3.88 o 
  -4   1   2      253.15      256.77      6.62 o 
  -3   1   2        2.07        0.81      1.38 o 
  -2   1   2     1318.14     1523.91     32.69 o 
  -1   1   2     4803.00     5318.57     58.85 o 
   0   1   2     2673.93     2947.89     29.43 o 
   1   1   2     6199.69     6803.62     58.21 o 
   2   1   2     2521.02     2680.10     29.67 o 
   3   1   2     2892.83     3127.10     56.89 o 
   4   1   2     1140.16     1230.82     37.95 o 
   5   1   2      116.44      125.86     13.99 o 
   6   1   2        6.18       10.03      4.35 o 
   7   1   2        0.66        4.05      4.71 o 
   8   1   2        5.91       17.54     11.91 o 
  -9   2   2        1.15       10.36      7.59 o 
  -8   2   2       12.33       13.05      7.38 o 
  -7   2   2      239.67      251.99     15.82 o 
  -6   2   2      107.66      117.15      8.16 o 
  -5   2   2       34.51       45.86      4.04 o 
  -4   2   2      406.29      397.46      9.12 o 
  -3   2   2     1471.43     1680.46     19.68 o 
  -2   2   2     1107.86     1214.94     17.40 o 
  -1   2   2     2648.28     2699.50     27.05 o 
   0   2   2     5970.68     6365.74     54.04 o 
   1   2   2     7493.16     8055.79     68.32 o 
   2   2   2      999.34      986.08     13.99 o 
   3   2   2     1012.60     1045.99     18.29 o 
   4   2   2      562.03      542.37     13.82 o 
   5   2   2       16.50       28.55      5.77 o 
   6   2   2       65.04       55.08      7.96 o 
   7   2   2       49.00       44.72      7.82 o 
   8   2   2        1.67        4.39      7.48 o 
  -9   3   2        5.36       20.07      7.98 o 
  -8   3   2        2.10       -8.06     14.15 o 
  -7   3   2      445.11      460.03     20.62 o 
  -6   3   2      144.40      153.87      9.38 o 
  -5   3   2      217.07      154.92      6.14 o 
  -4   3   2      249.49      279.05      6.91 o 
  -3   3   2       88.44       98.84      3.50 o 
  -2   3   2     3711.03     3955.37     46.52 o 
  -1   3   2     1589.57     1583.11     17.09 o 
   0   3   2    37675.64    39485.62    420.80 o 
   1   3   2      551.94      548.96      8.13 o 
   2   3   2       17.47       19.61      2.40 o 
   3   3   2       61.36       59.07      4.11 o 
   4   3   2      701.10      701.37     15.98 o 
   5   3   2       23.13       27.95      5.81 o 
   6   3   2        9.08       -1.85      6.19 o 
   7   3   2        1.31        1.59      4.41 o 
   8   3   2        2.66       13.57      9.14 o 
  -9   4   2       88.04       94.23     13.92 o 
  -8   4   2        9.35        9.70      5.90 o 
  -7   4   2      197.97      213.24     13.53 o 
  -6   4   2        5.40        5.24      4.32 o 
  -5   4   2       29.06       31.25      3.58 o 
  -4   4   2      203.86      227.06      6.36 o 
  -3   4   2        2.52        8.78      1.66 o 
  -2   4   2       12.07       22.52      2.84 o 
  -1   4   2       61.13       67.25      3.24 o 
   0   4   2     5053.50     4968.19     42.97 o 
   1   4   2      467.54      454.49      6.64 o 
   2   4   2      326.89      306.17      6.01 o 
   3   4   2     1848.32     1957.91     29.10 o 
   4   4   2      813.70      787.04     17.99 o 
   5   4   2       26.25       16.67      5.31 o 
   6   4   2       65.49       72.64      9.11 o 
   7   4   2      115.98      123.27     11.47 o 
   8   4   2        1.04       -1.85      6.60 o 
  -9   5   2        0.73        2.37      7.16 o 
  -8   5   2      151.41      174.18     16.01 o 
  -7   5   2      212.88      226.71     12.02 o 
  -6   5   2        0.99       -3.81      3.81 o 
  -5   5   2      509.59      505.35     10.87 o 
  -4   5   2      729.48      800.80     14.27 o 
  -3   5   2      392.36      427.41      8.73 o 
  -2   5   2      459.29      421.74      9.13 o 
  -1   5   2       15.58       13.43      1.58 o 
   0   5   2      973.77      925.66     13.03 o 
   1   5   2       45.55       43.91      2.25 o 
   2   5   2      348.13      325.45      6.30 o 
   3   5   2        0.03        3.04      1.97 o 
   4   5   2      715.51      721.22     16.54 o 
   5   5   2       37.18       29.74      5.86 o 
   6   5   2      471.29      467.51     18.49 o 
   7   5   2       75.29       90.42     10.26 o 
   8   5   2        8.83       -4.06      6.37 o 
  -9   6   2       10.58        8.23      7.47 o 
  -8   6   2       48.92       46.13      9.99 o 
  -7   6   2       69.44       78.65      8.50 o 
  -6   6   2       13.44       10.86      4.80 o 
  -5   6   2        0.00        2.44      3.75 o 
  -4   6   2     2265.15     2653.52     34.47 o 
  -3   6   2      308.13      324.18      7.20 o 
  -2   6   2     6546.73     7298.01     69.90 o 
  -1   6   2     8282.37     8671.72     82.31 o 
   0   6   2    43417.32    44903.98    362.98 o 
   1   6   2      622.29      569.64     11.84 o 
   2   6   2     1977.03     1908.92     20.48 o 
   3   6   2      124.11      131.44      5.42 o 
   4   6   2      560.09      561.03     13.30 o 
   5   6   2        0.85        2.90      4.22 o 
   6   6   2      251.25      255.45     14.16 o 
   7   6   2        3.45        7.34      7.99 o 
   8   6   2        3.14        1.20      7.80 o 
  -9   7   2        1.10        7.75      6.50 o 
  -8   7   2        0.91        6.90      6.19 o 
  -7   7   2      213.80      204.51     11.87 o 
  -6   7   2        1.40       -2.74      4.34 o 
  -5   7   2      414.08      376.72     14.38 o 
  -4   7   2      386.13      404.93      9.48 o 
  -3   7   2      244.73      234.14      6.22 o 
  -2   7   2       84.17       92.35      3.24 o 
  -1   7   2      923.22      798.69      9.83 o 
   0   7   2        4.81       11.62      1.54 o 
   1   7   2      967.69      897.80     10.92 o 
   2   7   2      314.09      324.12     11.30 o 
   3   7   2      122.85       99.38      5.03 o 
   4   7   2      623.83      584.42     12.82 o 
   5   7   2      142.39      146.47      8.31 o 
   6   7   2       40.93       59.40      9.10 o 
   7   7   2       26.34       26.15      7.35 o 
   8   7   2        3.34       16.62      8.68 o 
  -9   8   2       33.78       43.95      9.46 o 
  -8   8   2        5.42        3.62      9.07 o 
  -7   8   2       60.38       72.13      9.87 o 
  -6   8   2       31.39       34.42      6.93 o 
  -5   8   2      221.20      243.94     11.87 o 
  -4   8   2       65.91       63.37      4.15 o 
  -3   8   2      197.83      199.70      8.86 o 
  -2   8   2     1569.97     1781.13     18.91 o 
  -1   8   2     2780.75     2922.65     27.68 o 
   0   8   2     6197.84     6235.32     49.83 o 
   1   8   2     1765.00     1719.76     18.07 o 
   2   8   2      643.12      629.67     11.38 o 
   3   8   2       41.50       39.20      3.83 o 
   4   8   2        0.40       -1.99      1.99 o 
   5   8   2       37.24       42.79      5.54 o 
   6   8   2       27.47       37.65      6.18 o 
   7   8   2      133.81      148.96     16.64 o 
   8   8   2       22.40       26.13     10.99 o 
  -9   9   2        4.00       14.91     10.67 o 
  -8   9   2        8.33       23.17      8.18 o 
  -7   9   2      125.31      100.89      9.45 o 
  -6   9   2        5.27        4.27      9.19 o 
  -5   9   2       74.02       54.73      7.30 o 
  -4   9   2       48.72       66.78      4.37 o 
  -3   9   2     1932.01     2187.68     25.76 o 
  -2   9   2       18.46       16.14      2.58 o 
  -1   9   2      641.74      631.51      8.84 o 
   0   9   2      470.65      451.77      7.40 o 
   1   9   2       76.90       68.48      3.96 o 
   2   9   2      543.24      527.65     10.47 o 
   3   9   2      214.65      216.93      9.47 o 
   4   9   2      111.06      135.38      6.69 o 
   5   9   2       58.55       46.07      7.17 o 
   6   9   2        0.41        4.44      4.15 o 
   7   9   2        6.59        9.99     14.17 o 
   8   9   2        2.04       15.79      8.91 o 
  -9  10   2       16.05       11.82     11.59 o 
  -8  10   2        0.66       11.08     11.22 o 
  -7  10   2       15.65       23.97      9.77 o 
  -6  10   2       27.64       29.37      6.63 o 
  -5  10   2       71.25       75.07      8.11 o 
  -4  10   2      388.90      366.56      9.48 o 
  -3  10   2     1302.38     1334.49     18.06 o 
  -2  10   2       23.49       24.43      2.92 o 
  -1  10   2       44.14       45.43      2.70 o 
   0  10   2      216.12      221.56      5.35 o 
   1  10   2      983.36      914.89     14.17 o 
   2  10   2      430.76      423.76      9.44 o 
   3  10   2      302.09      322.07      8.85 o 
   4  10   2       28.75       45.74      6.47 o 
   5  10   2       59.71       55.91      6.37 o 
   6  10   2       64.58       74.61      7.77 o 
   7  10   2        7.32       -2.14      5.73 o 
   8  10   2        0.37        6.09      8.08 o 
  -9  11   2        0.01       -4.06      9.47 o 
  -8  11   2       17.69       10.85      6.91 o 
  -7  11   2       19.92       39.88      8.36 o 
  -6  11   2      108.29      108.89     24.84 o 
  -5  11   2      131.19      142.18     19.11 o 
  -4  11   2       44.33       50.85      3.89 o 
  -3  11   2      602.94      655.19     11.49 o 
  -2  11   2       29.95       23.61      2.81 o 
  -1  11   2      408.93      347.18      8.22 o 
   0  11   2      537.06      549.05      9.01 o 
   1  11   2     1757.72     1664.51     21.81 o 
   2  11   2       54.78       61.19      3.38 o 
   3  11   2      476.51      457.41     10.63 o 
   4  11   2      125.62      137.89      7.04 o 
   5  11   2        0.52       -0.72      3.29 o 
   6  11   2       63.72       52.48      6.85 o 
   7  11   2       61.09       76.98     10.76 o 
   8  11   2       35.19       37.68     12.00 o 
  -8  12   2       23.78       24.37      6.73 o 
  -7  12   2        2.09       -2.51      4.95 o 
  -6  12   2        1.96        4.40      4.17 o 
  -5  12   2        0.24        1.15      3.91 o 
  -4  12   2      285.83      281.30     10.32 o 
  -3  12   2       98.45       92.91      4.70 o 
  -2  12   2      406.39      420.58     12.78 o 
  -1  12   2     1490.59     1506.55     17.22 o 
   0  12   2      117.19      102.19      4.19 o 
   1  12   2     1462.01     1256.10     26.48 o 
   2  12   2      232.51      202.77      6.80 o 
   3  12   2      423.36      384.99     10.06 o 
   4  12   2      358.82      348.15     10.29 o 
   5  12   2        6.69        2.46      3.73 o 
   6  12   2       53.43       51.40      6.81 o 
   7  12   2       31.44       32.59      7.75 o 
   8  12   2        1.48       -5.86      7.80 o 
  -8  13   2        0.17        3.39      4.94 o 
  -7  13   2       26.11       27.09     11.27 o 
  -6  13   2       81.44       74.28     10.04 o 
  -5  13   2       11.53        8.47      4.14 o 
  -4  13   2      401.14      395.53     12.29 o 
  -3  13   2      833.58      801.30     14.03 o 
  -2  13   2      373.65      392.81      9.38 o 
  -1  13   2      127.47      112.27      4.23 o 
   0  13   2      243.66      267.69      6.54 o 
   1  13   2       66.90       56.32      4.17 o 
   2  13   2      199.23      201.31      7.04 o 
   3  13   2      193.56      179.00      7.28 o 
   4  13   2      202.64      197.59      9.33 o 
   5  13   2       31.18       33.70      5.44 o 
   6  13   2        3.91        2.16      3.86 o 
   7  13   2        0.56       -5.30      5.30 o 
  -8  14   2        0.23       -4.16      4.16 o 
  -7  14   2       10.37        0.86      5.50 o 
  -6  14   2       15.95       25.61      7.50 o 
  -5  14   2      326.69      352.77     19.35 o 
  -4  14   2      531.73      474.12     13.57 o 
  -3  14   2     2396.39     2362.81     29.21 o 
  -2  14   2      285.65      284.49      7.63 o 
  -1  14   2     1310.89     1324.01     16.30 o 
   0  14   2     1479.13     1487.38     18.55 o 
   1  14   2      164.94      160.60      8.04 o 
   2  14   2     1464.15     1386.57     28.51 o 
   3  14   2     1260.79     1218.62     30.63 o 
   4  14   2       25.90       21.17      4.15 o 
   5  14   2        5.76       10.42      4.35 o 
   6  14   2       27.69       33.90      8.11 o 
   7  14   2       37.63       50.89     10.09 o 
  -8  15   2        1.06       10.45      6.21 o 
  -7  15   2        4.59        8.24      5.98 o 
  -6  15   2        3.29        9.07      6.40 o 
  -5  15   2      104.76      106.15     10.92 o 
  -4  15   2       63.94       83.68      6.87 o 
  -3  15   2      107.45       87.78      5.06 o 
  -2  15   2      123.98      118.24      5.39 o 
  -1  15   2      306.19      310.71      7.12 o 
   0  15   2      251.23      264.75      9.95 o 
   1  15   2      129.61      123.93      6.01 o 
   2  15   2        2.66        2.82      2.63 o 
   3  15   2      197.50      191.13      7.94 o 
   4  15   2      432.37      415.93     12.00 o 
   5  15   2       52.19       55.90      6.91 o 
   6  15   2       15.70       12.14      6.10 o 
   7  15   2        2.44       10.91      6.38 o 
  -8  16   2       14.11       21.44      6.91 o 
  -7  16   2       16.12       15.06      6.72 o 
  -6  16   2       23.63       17.26      7.13 o 
  -5  16   2        1.65        3.06      9.10 o 
  -4  16   2      342.43      349.99     16.26 o 
  -3  16   2       56.00       56.12      4.33 o 
  -2  16   2      117.98      127.87      9.14 o 
  -1  16   2      106.37      114.28      5.49 o 
   0  16   2        2.62        3.47      2.02 o 
   1  16   2      178.51      202.76      8.04 o 
   2  16   2      418.10      381.12     10.28 o 
   3  16   2      370.28      329.67     10.23 o 
   4  16   2       36.40       42.56      5.38 o 
   5  16   2        4.60        5.99      4.10 o 
   6  16   2        3.79       11.65      9.67 o 
   7  16   2       23.42       27.24     11.45 o 
  -8  17   2        9.91       14.73      6.13 o 
  -7  17   2       12.37        9.20      6.37 o 
  -6  17   2      207.34      208.87     15.73 o 
  -5  17   2      152.20      141.21     12.91 o 
  -4  17   2      478.56      438.36     23.66 o 
  -3  17   2        2.31       -0.69      2.92 o 
  -2  17   2       33.52       25.32      3.47 o 
  -1  17   2      117.70      100.89      5.39 o 
   0  17   2      193.64      183.63      6.16 o 
   1  17   2      188.66      174.70      7.10 o 
   2  17   2      441.34      420.49     11.23 o 
   3  17   2       36.88       36.56      4.98 o 
   4  17   2       72.95       68.19      6.41 o 
   5  17   2        0.69       -1.57      3.71 o 
   6  17   2        2.02       -0.35      5.14 o 
   7  17   2        2.14       -6.03     16.07 o 
  -8  18   2        9.00       27.42      7.34 o 
  -7  18   2       10.21       15.64      7.57 o 
  -6  18   2      114.79       93.17     11.61 o 
  -5  18   2        3.76        2.37      5.82 o 
  -4  18   2       12.84       21.87      7.92 o 
  -3  18   2       45.70       43.53      7.77 o 
  -2  18   2      123.27      116.58      7.46 o 
  -1  18   2       17.34       16.35      3.30 o 
   0  18   2       20.62       14.57      3.04 o 
   1  18   2        0.01        4.76      2.70 o 
   2  18   2        5.88       10.82      3.48 o 
   3  18   2      109.57      100.25      7.00 o 
   4  18   2       59.07       47.99      5.86 o 
   5  18   2        0.28       -0.39      3.79 o 
   6  18   2        3.69       -3.08      7.18 o 
   7  18   2        1.27       -5.23      5.23 o 
  -7  19   2        7.83       14.69      6.86 o 
  -6  19   2        0.45       10.09      6.08 o 
  -5  19   2       42.63       47.64      9.04 o 
  -4  19   2      117.66      111.05     11.50 o 
  -3  19   2     1226.60     1120.81     32.90 o 
  -2  19   2      635.33      622.48     21.06 o 
  -1  19   2       25.12       37.59      5.44 o 
   0  19   2        3.26        7.13      2.51 o 
   1  19   2       36.81       44.02      4.80 o 
   2  19   2      113.00      130.65      7.43 o 
   3  19   2      740.80      689.22     15.76 o 
   4  19   2       83.78       74.24      6.88 o 
   5  19   2        7.96        2.90      5.27 o 
   6  19   2        6.86       12.30      6.11 o 
  -7  20   2        0.10        7.07      6.10 o 
  -6  20   2       14.76       15.96      6.86 o 
  -5  20   2        0.24        5.68      6.04 o 
  -4  20   2      159.76      152.67     13.27 o 
  -3  20   2      357.39      320.46     16.54 o 
  -2  20   2       24.34       20.30      5.25 o 
  -1  20   2        1.13        1.00      5.52 o 
   0  20   2       19.44       24.33      3.31 o 
   1  20   2      217.77      205.03      9.73 o 
   2  20   2      241.10      243.91      9.25 o 
   3  20   2       12.42       12.43      4.06 o 
   4  20   2        0.15       -3.37      3.37 o 
   5  20   2       12.68        9.14      5.67 o 
   6  20   2       36.56       36.15      8.85 o 
  -7  21   2        0.19       -3.05      5.27 o 
  -6  21   2        0.03       -1.15      5.41 o 
  -5  21   2       21.24       11.02      6.47 o 
  -4  21   2       22.94       31.49     12.12 o 
  -3  21   2      524.35      477.16     52.93 o 
  -2  21   2      324.27      317.65     12.02 o 
  -1  21   2      130.22      106.87      8.01 o 
   0  21   2        0.08        5.78      3.95 o 
   1  21   2        3.18        7.04      3.37 o 
   2  21   2       48.25       55.99      5.94 o 
   3  21   2        1.77        3.28      3.52 o 
   4  21   2       14.03       23.79      5.79 o 
   5  21   2       27.28       39.76      8.47 o 
   6  21   2       24.19       19.45      7.60 o 
  -7  22   2        5.63       11.94      6.96 o 
  -6  22   2       21.54       18.84     12.17 o 
  -5  22   2       10.03        7.55      6.20 o 
  -4  22   2       55.28       47.40      9.55 o 
  -3  22   2      113.05      114.79     14.38 o 
  -2  22   2       96.85      100.67      8.22 o 
  -1  22   2      361.08      332.51     12.62 o 
   0  22   2      185.95      172.21     17.36 o 
   1  22   2      102.39       94.80      8.24 o 
   2  22   2       81.61       88.13      7.06 o 
   3  22   2       96.22       94.38      7.52 o 
   4  22   2       32.03       39.55      6.90 o 
   5  22   2        0.54        1.61      6.28 o 
   6  22   2       10.93       18.10      7.35 o 
  -6  23   2        8.87        1.04      8.56 o 
  -5  23   2       12.04       19.12      8.17 o 
  -4  23   2       84.42       90.79     11.77 o 
  -3  23   2        9.02       12.10      6.77 o 
  -2  23   2       71.23       62.69      7.00 o 
  -1  23   2       40.24       37.75      6.17 o 
   0  23   2        1.06        3.01      4.16 o 
   1  23   2       13.57       14.54      5.12 o 
   2  23   2        1.02        2.19      4.49 o 
   3  23   2       31.25       28.10      5.18 o 
   4  23   2       87.09       92.73     19.01 o 
   5  23   2        7.69       -4.89      6.24 o 
  -6  24   2        0.01        5.83      6.22 o 
  -5  24   2        6.69       17.98      7.03 o 
  -4  24   2       64.87       56.76     10.37 o 
  -3  24   2       27.61       37.83      8.82 o 
  -2  24   2      142.38      133.41     12.64 o 
  -1  24   2       16.26       21.74      5.33 o 
   0  24   2        0.01        2.37      3.88 o 
   1  24   2        9.08       12.89      5.08 o 
   2  24   2      224.69      227.67     12.60 o 
   3  24   2        0.04       -0.32      4.00 o 
   4  24   2       74.87       82.71     11.85 o 
   5  24   2       12.43        2.97      6.87 o 
  -6  25   2       17.94       41.64     13.04 o 
  -5  25   2        0.08        8.29      5.50 o 
  -4  25   2       52.15       52.43      9.53 o 
  -3  25   2       28.26       27.40      8.43 o 
  -2  25   2      120.97      126.91     22.23 o 
  -1  25   2       90.45       88.51      8.56 o 
   0  25   2       74.45       65.98      7.75 o 
   1  25   2        4.67        7.50      5.09 o 
   2  25   2       41.23       29.50      6.79 o 
   3  25   2        6.13       11.28      6.80 o 
   4  25   2        0.23       -5.56      6.26 o 
   5  25   2        7.65       17.36      8.15 o 
  -5  26   2        1.52       -4.75      4.75 o 
  -4  26   2       20.70       20.79      8.38 o 
  -3  26   2        0.02        8.58      6.60 o 
  -2  26   2        9.60        5.42      6.63 o 
  -1  26   2       54.09       54.15      7.38 o 
   0  26   2       94.42      108.23     18.58 o 
   1  26   2      280.80      290.23     13.64 o 
   2  26   2        1.49        4.14      5.24 o 
   3  26   2       41.13       36.74      7.01 o 
   4  26   2        3.92       12.09      6.73 o 
  -5  27   2        4.89       20.73      6.93 o 
  -4  27   2       26.61       27.62      9.37 o 
  -3  27   2        0.61        2.51      6.60 o 
  -2  27   2        1.93       -2.51      8.17 o 
  -1  27   2        3.83        5.10      5.13 o 
   0  27   2       54.27       53.80      9.29 o 
   1  27   2       94.36      107.28      9.88 o 
   2  27   2        3.82       14.96      5.56 o 
   3  27   2       17.00       14.31      6.72 o 
   4  27   2        6.43        5.16      6.65 o 
  -4  28   2        0.16       -1.43      6.00 o 
  -3  28   2        0.16        1.18      6.56 o 
  -2  28   2        5.37       11.44      8.20 o 
  -1  28   2        8.06        9.49      4.96 o 
   0  28   2       61.29       69.87     10.64 o 
   1  28   2        0.19       -2.61      4.77 o 
   2  28   2        0.11        3.07      5.12 o 
   3  28   2        0.99       -1.93      9.15 o 
  -4  29   2        3.04       -3.01      6.99 o 
  -3  29   2        2.27       -0.36      7.16 o 
  -2  29   2        0.01        1.95      7.23 o 
  -1  29   2        7.87       26.52      8.00 o 
   0  29   2        2.19        5.00      6.51 o 
   1  29   2        1.00       12.71      9.23 o 
   2  29   2       18.25       28.66      6.54 o 
   3  29   2       30.58       21.59      8.35 o 
  -3  30   2        5.12        3.38      7.08 o 
  -2  30   2       22.15       18.63      9.05 o 
  -1  30   2        0.03        4.38      6.03 o 
   0  30   2        0.02       -1.55      5.85 o 
   1  30   2        3.50        6.10      7.83 o 
   2  30   2        5.58        4.31      5.60 o 
  -2  31   2        5.78       14.93     11.87 o 
  -1  31   2        2.34       11.45      7.26 o 
   0  31   2        6.66        5.01     14.36 o 
   1  31   2        6.77        5.36      6.29 o 
  -9   1   3        3.30        9.35      6.77 o 
  -8   1   3       10.38       20.01      7.75 o 
  -7   1   3     1313.02     1384.93     57.09 o 
  -6   1   3      259.00      259.24     14.46 o 
  -5   1   3       64.58       73.09      4.70 o 
  -4   1   3      640.91      624.34     10.53 o 
  -3   1   3     3215.07     3636.33     57.80 o 
  -2   1   3        4.39        4.04      1.36 o 
  -1   1   3       85.94      106.01      3.54 o 
   0   1   3     1570.80     1777.48     57.12 o 
   1   1   3       76.57       88.86      2.81 o 
   2   1   3      131.77      118.94      4.73 o 
   3   1   3      265.64      262.85      7.74 o 
   4   1   3      154.89      151.84      7.10 o 
   5   1   3       23.66       26.48      6.12 o 
   6   1   3       96.14       91.73     21.15 o 
   7   1   3        3.76        7.29      6.09 o 
   8   1   3        8.17       10.08      5.56 o 
  -9   2   3        8.07       -6.90      8.15 o 
  -8   2   3       68.44       67.63     11.49 o 
  -7   2   3      276.61      292.16     21.15 o 
  -6   2   3      613.11      654.34     16.76 o 
  -5   2   3      134.81      138.00      5.62 o 
  -4   2   3     1719.22     1929.41     30.15 o 
  -3   2   3       13.28       19.04      1.94 o 
  -2   2   3     3810.36     4221.98     49.68 o 
  -1   2   3      526.62      582.61      8.60 o 
   0   2   3    22232.01    23858.81    217.60 o 
   1   2   3     1932.11     2000.20     27.67 o 
   2   2   3      283.83      254.50      6.48 o 
   3   2   3      131.16      137.14      5.80 o 
   4   2   3       11.00        8.53      2.99 o 
   5   2   3       48.62       41.37      7.05 o 
   6   2   3       27.27       29.32      9.51 o 
   7   2   3        0.82        1.02      4.24 o 
   8   2   3       13.19       13.47      5.90 o 
  -9   3   3        5.78       24.14      8.20 o 
  -8   3   3       48.19       58.62     10.82 o 
  -7   3   3      131.44      141.07     18.05 o 
  -6   3   3      212.66      223.01     16.73 o 
  -5   3   3      110.62      118.09      7.02 o 
  -4   3   3     1604.55     1856.34     64.08 o 
  -3   3   3     1002.55     1114.52     19.57 o 
  -2   3   3      792.66      877.49     15.77 o 
  -1   3   3       17.09       18.65      2.89 o 
   0   3   3    15572.22    16639.67    137.71 o 
   1   3   3       15.44       10.10      1.59 o 
   2   3   3        2.28        3.83      1.48 o 
   3   3   3       80.46       76.60      5.96 o 
   4   3   3      723.88      686.75     16.69 o 
   5   3   3       46.71       44.22      8.06 o 
   6   3   3       24.11       17.73      6.25 o 
   7   3   3       50.79       62.16      8.73 o 
   8   3   3        7.13       10.21      5.39 o 
  -9   4   3        2.92       -1.60      7.29 o 
  -8   4   3       42.16       55.75     10.70 o 
  -7   4   3       56.01       54.31     14.11 o 
  -6   4   3      304.97      301.41     11.78 o 
  -5   4   3        3.27        7.09      3.39 o 
  -4   4   3       10.23       13.64      2.05 o 
  -3   4   3     1700.69     1886.66     27.07 o 
  -2   4   3      833.53      896.75     14.93 o 
  -1   4   3      940.68      875.71     11.61 o 
   0   4   3     6116.79     6461.03     55.77 o 
   1   4   3     1016.04     1031.19     13.62 o 
   2   4   3      180.95      160.57      6.55 o 
   3   4   3     1183.48     1199.33     15.99 o 
   4   4   3      332.66      315.33     11.04 o 
   5   4   3      247.54      231.83     12.65 o 
   6   4   3      201.77      225.80     14.14 o 
   7   4   3        7.38       20.80      6.14 o 
   8   4   3        4.63        8.17      8.50 o 
  -9   5   3        2.35       -5.52      5.52 o 
  -8   5   3        7.62       17.21      6.81 o 
  -7   5   3      641.74      681.94     25.19 o 
  -6   5   3       70.25       76.34      7.40 o 
  -5   5   3      265.04      248.40      9.63 o 
  -4   5   3       20.09       30.27      4.16 o 
  -3   5   3      233.71      288.44      8.57 o 
  -2   5   3      248.51      249.07      8.41 o 
  -1   5   3     1021.12     1076.05     14.36 o 
   0   5   3      936.37      938.88     11.06 o 
   1   5   3      361.86      340.82      6.20 o 
   2   5   3      280.26      254.47      5.79 o 
   3   5   3        0.25        1.68      1.78 o 
   4   5   3      100.86      106.70      6.11 o 
   5   5   3        1.46        5.99      2.88 o 
   6   5   3        3.83        7.01      5.48 o 
   7   5   3       30.40       46.54     12.60 o 
   8   5   3       10.35       16.62      9.23 o 
  -9   6   3        0.04       -1.40      6.47 o 
  -8   6   3      130.86      126.02     25.12 o 
  -7   6   3      183.85      208.79     15.80 o 
  -6   6   3      396.77      397.01     14.35 o 
  -5   6   3       99.56       94.05     10.78 o 
  -4   6   3      106.50      109.12     11.63 o 
  -3   6   3      955.65     1055.86     23.88 o 
  -2   6   3      564.82      571.21     11.07 o 
  -1   6   3      505.75      440.59      9.92 o 
   0   6   3       47.76       54.14      2.51 o 
   1   6   3     2334.20     2363.01     23.81 o 
   2   6   3       51.12       57.09      3.21 o 
   3   6   3      412.11      413.91      8.54 o 
   4   6   3       21.55       19.75      3.34 o 
   5   6   3       38.71       38.13      4.81 o 
   6   6   3        0.78       -1.76      4.41 o 
   7   6   3       10.27        6.32      6.16 o 
   8   6   3        3.43        9.70      8.03 o 
  -9   7   3       10.17       20.12     13.67 o 
  -8   7   3       17.32       20.35      8.08 o 
  -7   7   3        5.73       -3.79      4.17 o 
  -6   7   3      856.03      818.97     20.00 o 
  -5   7   3        7.11        6.63      3.65 o 
  -4   7   3      166.95      146.38      7.13 o 
  -3   7   3     1331.98     1410.32     22.66 o 
  -2   7   3      846.70      834.52     12.17 o 
  -1   7   3     1264.63     1240.83     14.02 o 
   0   7   3       99.42      105.12      3.36 o 
   1   7   3     1741.65     1808.49     30.49 o 
   2   7   3       72.59       82.81      3.72 o 
   3   7   3      158.77      163.16      6.33 o 
   4   7   3       16.14       12.69      3.01 o 
   5   7   3       21.81       29.09      4.41 o 
   6   7   3        4.40        9.77      5.46 o 
   7   7   3      179.49      172.36     20.18 o 
   8   7   3        1.96       12.42      8.45 o 
  -9   8   3        4.23        5.09      7.56 o 
  -8   8   3       42.75       44.64     25.97 o 
  -7   8   3      166.98      152.94     10.59 o 
  -6   8   3      154.83      131.20      9.19 o 
  -5   8   3      466.85      414.26     12.83 o 
  -4   8   3      286.24      310.07     14.79 o 
  -3   8   3      391.52      405.16     12.84 o 
  -2   8   3      388.95      338.66      6.34 o 
  -1   8   3       70.31       69.59      3.16 o 
   0   8   3        0.29        3.19      1.45 o 
   1   8   3      102.94      102.76      3.64 o 
   2   8   3      544.35      491.36      8.63 o 
   3   8   3      100.17      111.66      5.78 o 
   4   8   3       73.33       72.40      5.62 o 
   5   8   3      192.59      186.99      8.75 o 
   6   8   3       58.76       64.05     11.80 o 
   7   8   3       64.82       45.37      8.93 o 
   8   8   3        0.08        1.02      7.71 o 
  -9   9   3      105.65      124.10     15.13 o 
  -8   9   3       26.27       29.24      9.10 o 
  -7   9   3      131.98      138.45     10.30 o 
  -6   9   3      445.37      448.11     14.84 o 
  -5   9   3       41.03       43.43      5.90 o 
  -4   9   3      243.69      309.25     10.37 o 
  -3   9   3     1363.91     1257.80     16.65 o 
  -2   9   3       11.03        8.37      1.79 o 
  -1   9   3      114.12      127.24      3.91 o 
   0   9   3     4635.81     4972.55     57.69 o 
   1   9   3      572.73      541.77     10.46 o 
   2   9   3        4.50        2.03      1.59 o 
   3   9   3      116.83      108.12      5.91 o 
   4   9   3       62.12       65.76      5.94 o 
   5   9   3      251.61      226.00     10.36 o 
   6   9   3       33.30       28.24      7.32 o 
   7   9   3       78.99       67.98     12.07 o 
  -9  10   3        2.17        0.14      9.70 o 
  -8  10   3        1.07       -0.80      6.18 o 
  -7  10   3       56.98       49.47      7.27 o 
  -6  10   3       11.50       10.25      4.84 o 
  -5  10   3       81.58       78.28      7.01 o 
  -4  10   3       36.88       40.59      5.07 o 
  -3  10   3      190.91      195.36      5.09 o 
  -2  10   3       19.37       10.09      2.63 o 
  -1  10   3      409.20      531.32      8.42 o 
   0  10   3       58.14       72.76      2.86 o 
   1  10   3     4029.63     4116.32     39.85 o 
   2  10   3      422.91      428.24      9.93 o 
   3  10   3      946.76      873.40     15.99 o 
   4  10   3        1.04        2.78      2.78 o 
   5  10   3      145.74      134.30      8.04 o 
   6  10   3       98.27       92.61     10.83 o 
   7  10   3       12.43       10.73      6.49 o 
  -9  11   3        0.01        7.48      9.83 o 
  -8  11   3        8.30       23.05      8.51 o 
  -7  11   3      107.11      111.85     11.31 o 
  -6  11   3      361.19      355.42     13.60 o 
  -5  11   3      228.86      236.92     10.53 o 
  -4  11   3      722.61      679.88     16.03 o 
  -3  11   3     1400.40     1369.47     16.95 o 
  -2  11   3      345.68      331.17      6.90 o 
  -1  11   3        0.05        1.04      1.69 o 
   0  11   3      428.13      444.65      6.77 o 
   1  11   3     2018.60     1947.42     33.97 o 
   2  11   3      180.00      191.09      6.77 o 
   3  11   3       12.77       16.02      3.26 o 
   4  11   3       30.57       32.96      4.46 o 
   5  11   3        0.08       -2.10      2.98 o 
   6  11   3      283.38      270.61     15.30 o 
   7  11   3       65.26       98.25     16.94 o 
  -9  12   3       58.66       97.19     22.12 o 
  -8  12   3        5.14       14.31     11.50 o 
  -7  12   3      218.19      198.80     12.06 o 
  -6  12   3      211.88      199.15     11.20 o 
  -5  12   3      261.13      275.06      9.81 o 
  -4  12   3      204.98      242.82     12.00 o 
  -3  12   3       58.95       76.03      3.93 o 
  -2  12   3       11.75       12.44      2.27 o 
  -1  12   3      162.64      157.21      6.41 o 
   0  12   3      310.75      352.48      5.95 o 
   1  12   3      359.02      361.82     16.23 o 
   2  12   3      465.68      424.12     10.34 o 
   3  12   3       13.20       17.38      3.51 o 
   4  12   3       48.03       46.18      5.16 o 
   5  12   3      129.83      121.26      8.01 o 
   6  12   3        5.11        4.49     12.28 o 
   7  12   3        9.52       13.34      9.42 o 
  -8  13   3       11.56       22.57      7.60 o 
  -7  13   3        6.38        6.93      5.20 o 
  -6  13   3      115.55      113.01      8.08 o 
  -5  13   3      142.96      148.71      8.88 o 
  -4  13   3      248.02      237.82     10.52 o 
  -3  13   3      191.46      213.71      6.06 o 
  -2  13   3      976.21      964.95     13.52 o 
  -1  13   3     1490.60     1374.72     16.66 o 
   0  13   3      430.20      413.42      8.52 o 
   1  13   3      113.81      109.73      6.26 o 
   2  13   3       19.57       19.10      3.37 o 
   3  13   3      467.54      442.29     11.57 o 
   4  13   3       47.81       52.92      6.34 o 
   5  13   3      105.48       88.51      7.25 o 
   6  13   3       55.78       53.50      8.61 o 
   7  13   3       10.13       23.87     10.80 o 
  -8  14   3        2.45       -4.40      4.40 o 
  -7  14   3        0.00        1.86      4.90 o 
  -6  14   3       22.73       29.65      5.96 o 
  -5  14   3      349.62      333.59     10.92 o 
  -4  14   3       18.00       14.89      3.67 o 
  -3  14   3       53.88       53.26      3.79 o 
  -2  14   3       54.65       60.32      3.85 o 
  -1  14   3      608.10      586.48     13.22 o 
   0  14   3      221.00      229.88      7.83 o 
   1  14   3        4.47        0.33      2.09 o 
   2  14   3      142.60      153.64      6.95 o 
   3  14   3       34.86       37.80      4.73 o 
   4  14   3       48.12       44.66      6.15 o 
   5  14   3        0.02        0.30      4.25 o 
   6  14   3        5.78        0.32      7.53 o 
   7  14   3       33.75       39.11     11.22 o 
  -8  15   3        1.50        9.77      5.77 o 
  -7  15   3       62.86       50.98      7.81 o 
  -6  15   3        0.32        3.19      4.19 o 
  -5  15   3        0.21       -1.46      3.78 o 
  -4  15   3       97.57      100.18      6.57 o 
  -3  15   3        6.17        3.57      2.74 o 
  -2  15   3      433.98      395.56      9.20 o 
  -1  15   3      237.67      217.76      8.02 o 
   0  15   3       29.13       28.29      3.57 o 
   1  15   3      180.89      190.00      7.16 o 
   2  15   3        1.66        2.63      2.66 o 
   3  15   3      490.73      476.18     12.50 o 
   4  15   3       17.57       26.97      4.69 o 
   5  15   3        4.98        3.79      3.58 o 
   6  15   3       23.39       26.28      6.79 o 
   7  15   3        0.24        1.85      7.20 o 
  -8  16   3       16.37        9.93      5.66 o 
  -7  16   3        0.54        1.97      4.58 o 
  -6  16   3      210.96      196.88     12.39 o 
  -5  16   3      324.87      316.91     13.22 o 
  -4  16   3      679.48      659.27     14.81 o 
  -3  16   3        3.54        5.08      3.07 o 
  -2  16   3      567.58      527.26      9.98 o 
  -1  16   3      632.42      613.97     12.43 o 
   0  16   3       37.98       39.52      4.50 o 
   1  16   3      170.13      165.99      7.03 o 
   2  16   3      107.83       96.32      6.40 o 
   3  16   3       17.49       23.46      4.82 o 
   4  16   3      236.90      235.76     11.92 o 
   5  16   3       55.27       59.84      6.50 o 
   6  16   3        8.44       21.38      9.51 o 
   7  16   3        0.62       13.25      8.08 o 
  -8  17   3        2.42        6.57      5.17 o 
  -7  17   3       38.21       32.31      7.01 o 
  -6  17   3       75.38       81.56      8.99 o 
  -5  17   3       43.80       42.08      6.74 o 
  -4  17   3       70.90       83.70      7.95 o 
  -3  17   3       77.50       85.77      5.89 o 
  -2  17   3       14.02       18.92      3.57 o 
  -1  17   3     1070.35     1025.91     17.19 o 
   0  17   3        1.50       10.19      2.91 o 
   1  17   3        0.58        0.19      2.47 o 
   2  17   3      578.57      558.32     13.49 o 
   3  17   3      235.87      228.98      9.31 o 
   4  17   3      259.16      242.31      9.99 o 
   5  17   3       20.74       23.47      4.87 o 
   6  17   3        6.36        6.69      8.03 o 
  -8  18   3       30.49       22.16      7.29 o 
  -7  18   3       20.79       21.32      6.45 o 
  -6  18   3        2.30       -3.06      4.52 o 
  -5  18   3        1.91        0.92      5.14 o 
  -4  18   3       94.28      106.60      8.62 o 
  -3  18   3      189.15      223.58     10.22 o 
  -2  18   3     1292.64     1241.38     19.80 o 
  -1  18   3      125.60      130.20      7.95 o 
   0  18   3      221.39      206.57      7.58 o 
   1  18   3       14.98        7.42      3.17 o 
   2  18   3      388.69      366.00     11.20 o 
   3  18   3      156.98      155.05      8.54 o 
   4  18   3       86.48      100.98      7.82 o 
   5  18   3        3.26        6.34      3.75 o 
   6  18   3        1.47       -0.74      7.39 o 
  -7  19   3       50.38       79.63      9.86 o 
  -6  19   3       37.96       37.12      6.87 o 
  -5  19   3       71.99       83.47      8.89 o 
  -4  19   3       40.47       49.73      6.67 o 
  -3  19   3      268.22      235.83     18.54 o 
  -2  19   3       27.74       32.79      5.09 o 
  -1  19   3        2.58        4.08      2.91 o 
   0  19   3       10.56       14.11      3.32 o 
   1  19   3       25.48       28.47      4.24 o 
   2  19   3        3.37        0.38      3.22 o 
   3  19   3       35.23       39.87      5.38 o 
   4  19   3        0.57       -0.93      3.57 o 
   5  19   3        0.72       -4.05      4.05 o 
   6  19   3        3.94       12.01      6.59 o 
  -7  20   3        3.40        7.99      5.28 o 
  -6  20   3       19.01       19.64      5.83 o 
  -5  20   3       19.16       13.21      5.55 o 
  -4  20   3       45.99       59.30     17.50 o 
  -3  20   3        7.70       10.48      6.06 o 
  -2  20   3       77.77       71.16      6.89 o 
  -1  20   3       86.14       84.78      5.92 o 
   0  20   3       34.98       37.19      4.66 o 
   1  20   3       50.64       52.40      5.39 o 
   2  20   3      213.31      196.80      9.16 o 
   3  20   3       72.05       76.60      7.87 o 
   4  20   3        2.08        1.10      3.60 o 
   5  20   3        4.30        6.55      5.22 o 
   6  20   3        9.03       12.00      5.94 o 
  -7  21   3       36.17       45.25      8.04 o 
  -6  21   3        0.11        1.43      4.84 o 
  -5  21   3        5.15        9.67      6.59 o 
  -4  21   3      198.24      239.30     16.24 o 
  -3  21   3      186.87      169.47     13.29 o 
  -2  21   3      251.36      212.43     15.40 o 
  -1  21   3        2.31        6.14      4.25 o 
   0  21   3       30.21       37.45      5.66 o 
   1  21   3       16.68       28.96      4.65 o 
   2  21   3      619.19      621.92     16.03 o 
   3  21   3       23.74       21.66      4.74 o 
   4  21   3       27.03       37.90      7.32 o 
   5  21   3       15.66       24.62      8.10 o 
   6  21   3        6.89        9.09      6.80 o 
  -7  22   3        1.94       11.46      5.51 o 
  -6  22   3        0.01       -4.65     12.42 o 
  -5  22   3        5.42       15.85      7.14 o 
  -4  22   3        4.14        0.17      6.19 o 
  -3  22   3       13.66       13.66      5.88 o 
  -2  22   3       42.90       33.50      7.44 o 
  -1  22   3        8.14       10.12      4.42 o 
   0  22   3        1.32       -2.16      3.59 o 
   1  22   3       31.15       26.86      5.58 o 
   2  22   3      230.15      281.46     10.71 o 
   3  22   3       81.65      105.66      8.10 o 
   4  22   3       62.61       58.63      7.05 o 
   5  22   3        0.02       -0.09      6.74 o 
  -6  23   3        1.65        1.93      6.67 o 
  -5  23   3        7.61       12.20      7.53 o 
  -4  23   3       43.56       32.60     15.40 o 
  -3  23   3        9.41       12.47      6.24 o 
  -2  23   3        3.53        9.11      6.23 o 
  -1  23   3        0.37       -3.33      3.71 o 
   0  23   3        3.27        4.90      4.45 o 
   1  23   3       13.68       11.25      5.09 o 
   2  23   3       79.19       90.45      7.62 o 
   3  23   3       30.52       31.24      5.61 o 
   4  23   3        4.51       14.51      4.75 o 
   5  23   3        0.17        3.53      6.87 o 
  -6  24   3        2.81       10.12     10.34 o 
  -5  24   3       20.08       25.80      7.90 o 
  -4  24   3       10.42        8.76      6.85 o 
  -3  24   3      184.50      139.99     13.18 o 
  -2  24   3        4.35        1.96      5.75 o 
  -1  24   3       39.94       42.14      6.56 o 
   0  24   3       28.45       31.59      5.93 o 
   1  24   3      202.66      220.96     11.99 o 
   2  24   3      178.43      157.62     11.03 o 
   3  24   3       34.79       42.75      6.84 o 
   4  24   3       70.15       88.67      8.26 o 
   5  24   3        6.54        2.61     10.62 o 
  -6  25   3        0.01       -4.82     18.19 o 
  -5  25   3        0.01        7.01     11.24 o 
  -4  25   3       30.69       32.33      8.30 o 
  -3  25   3       29.29       34.37     10.62 o 
  -2  25   3       21.11       18.82      7.20 o 
  -1  25   3        5.49       12.08      4.94 o 
   0  25   3       15.99       15.32      5.30 o 
   1  25   3       29.70       30.53      6.57 o 
   2  25   3       10.22       17.51      5.90 o 
   3  25   3       16.53       13.02      5.62 o 
   4  25   3        4.41        7.93      5.09 o 
  -5  26   3       21.46       41.21      8.85 o 
  -4  26   3       48.81       68.42     21.22 o 
  -3  26   3      101.70      117.61     13.65 o 
  -2  26   3       40.54       27.71      7.93 o 
  -1  26   3        5.05       12.90      9.60 o 
   0  26   3       79.85       70.71     10.41 o 
   1  26   3      156.48      173.38     11.75 o 
   2  26   3        1.82       -4.96      5.82 o 
   3  26   3      132.67      142.72     13.06 o 
   4  26   3        3.13        9.13      7.13 o 
  -5  27   3        0.02        3.77      6.64 o 
  -4  27   3       17.87       19.32     13.50 o 
  -3  27   3       26.23       39.82      9.74 o 
  -2  27   3        2.95        1.16      6.10 o 
  -1  27   3        0.05       -1.12      5.77 o 
   0  27   3       12.07       17.52      7.05 o 
   1  27   3       51.13       44.34     12.67 o 
   2  27   3        0.63       -0.69      4.91 o 
   3  27   3       40.61       49.67     10.30 o 
  -4  28   3        0.43       -1.24      5.51 o 
  -3  28   3       14.13       16.92      8.03 o 
  -2  28   3        1.74       -3.97      5.94 o 
  -1  28   3        0.99        0.29      5.86 o 
   0  28   3        0.82        0.83      6.05 o 
   1  28   3       19.84       42.69      9.70 o 
   2  28   3        1.98       -6.74      6.74 o 
   3  28   3        1.51       12.72      6.69 o 
  -4  29   3        0.68        6.30      8.91 o 
  -3  29   3        0.38        2.85      6.52 o 
  -2  29   3        0.82       -5.95      5.95 o 
  -1  29   3        6.26        0.64     17.54 o 
   0  29   3       13.92       21.50      7.43 o 
   1  29   3        0.23       -5.62      5.62 o 
   2  29   3       51.90       58.77      8.35 o 
  -3  30   3        0.91        3.77      7.49 o 
  -2  30   3        3.19        1.81      6.72 o 
  -1  30   3       10.20       21.14      7.43 o 
   0  30   3       45.64       63.22     10.34 o 
   1  30   3       30.95       41.62      9.32 o 
   2  30   3       25.92       25.75      7.11 o 
  -2  31   3       19.56       35.14      8.78 o 
  -1  31   3        0.70       -1.37      6.45 o 
   0  31   3        0.60        1.57      8.86 o 
  -9   0   4        4.38        8.96     10.48 o 
  -8   0   4      107.33       88.28     17.73 o 
  -7   0   4       18.78       21.42     12.10 o 
  -6   0   4     1574.29     1601.53     54.20 o 
  -5   0   4      186.93      186.76     15.79 o 
  -4   0   4      785.82      768.63     16.75 o 
  -3   0   4     1248.80     1274.13     22.75 o 
  -2   0   4        0.72       -0.65      1.96 o 
  -1   0   4     1368.99     1268.15     43.84 o 
   0   0   4      306.70      273.12      9.17 o 
   1   0   4       28.29       23.70      4.07 o 
   2   0   4      377.72      376.79     16.02 o 
   3   0   4        9.35        8.46      3.79 o 
   4   0   4        0.03        8.22     10.48 o 
   5   0   4        2.12        2.77      5.27 o 
   6   0   4        0.40        6.42      6.05 o 
   7   0   4        4.56       30.70      9.19 o 
  -9   1   4        2.41        2.18     12.56 o 
  -8   1   4        0.22       -1.30      5.23 o 
  -7   1   4        0.32        0.66      6.25 o 
  -6   1   4     1067.64     1094.06     44.42 o 
  -5   1   4      391.76      395.48     15.94 o 
  -4   1   4      309.33      290.48      6.67 o 
  -3   1   4      164.84      135.48      4.25 o 
  -2   1   4       28.21       21.87      2.24 o 
  -1   1   4      174.83      139.93      4.51 o 
   0   1   4     1618.20     1654.08     20.30 o 
   1   1   4      584.55      596.06     11.28 o 
   2   1   4      243.11      217.96      6.84 o 
   3   1   4      192.68      203.86      7.27 o 
   4   1   4     1053.10     1034.45     18.79 o 
   5   1   4      130.02      127.60     10.20 o 
   6   1   4      321.48      312.23     18.40 o 
   7   1   4      244.61      242.01     21.63 o 
  -9   2   4        5.30       15.33      7.93 o 
  -8   2   4        2.18        1.96      5.61 o 
  -7   2   4       28.03       24.40      7.85 o 
  -6   2   4      271.08      254.05     14.54 o 
  -5   2   4        0.42        5.59      3.45 o 
  -4   2   4        1.04        0.69      2.03 o 
  -3   2   4      348.66      341.58      8.94 o 
  -2   2   4      558.18      525.79      8.71 o 
  -1   2   4       66.13       62.39      4.59 o 
   0   2   4     1938.68     2041.27     29.51 o 
   1   2   4     1252.90     1156.04     14.43 o 
   2   2   4       72.00       59.55      3.18 o 
   3   2   4      347.85      320.93      7.49 o 
   4   2   4      139.19      141.48      7.32 o 
   5   2   4      139.51      119.61      9.01 o 
   6   2   4        0.09       -0.71      4.75 o 
   7   2   4        0.17       12.33      5.35 o 
  -9   3   4       55.00       85.14     18.28 o 
  -8   3   4        3.28       -5.77      5.77 o 
  -7   3   4     1141.46     1158.14     33.97 o 
  -6   3   4        2.17       -3.16      5.61 o 
  -5   3   4      633.49      576.55     14.26 o 
  -4   3   4     1343.45     1579.39     25.17 o 
  -3   3   4      263.69      228.26      8.75 o 
  -2   3   4      804.35      751.76     10.97 o 
  -1   3   4     3765.18     3853.15     45.04 o 
   0   3   4     3214.71     3174.46     30.96 o 
   1   3   4      830.18      803.84     10.79 o 
   2   3   4        0.56       -1.11      1.74 o 
   3   3   4       10.77       18.18      2.73 o 
   4   3   4        0.08        3.23      2.76 o 
   5   3   4       19.42       21.94      5.12 o 
   6   3   4        0.01        0.26      4.78 o 
   7   3   4       30.47       36.25     13.55 o 
  -9   4   4       58.71       54.97     23.99 o 
  -8   4   4       13.54       16.16      7.93 o 
  -7   4   4      107.22      134.34     13.48 o 
  -6   4   4        0.33       -5.83      8.22 o 
  -5   4   4      335.22      328.68     12.71 o 
  -4   4   4        0.88        5.95      3.07 o 
  -3   4   4       15.00       26.78      4.33 o 
  -2   4   4      649.00      661.64     11.82 o 
  -1   4   4        4.60        5.30      1.98 o 
   0   4   4      129.27      145.82      5.88 o 
   1   4   4      326.68      322.72      6.26 o 
   2   4   4       31.65       31.22      2.71 o 
   3   4   4        0.33        0.96      1.77 o 
   4   4   4      141.19      131.12      7.19 o 
   5   4   4       47.06       36.56      7.32 o 
   6   4   4      106.69      109.60     11.81 o 
   7   4   4       29.51       40.21     11.50 o 
  -9   5   4       17.04       18.26      8.95 o 
  -8   5   4       75.63       68.97     11.55 o 
  -7   5   4      328.76      331.73     18.03 o 
  -6   5   4        1.05       -0.33      4.62 o 
  -5   5   4       40.81       42.37      5.35 o 
  -4   5   4      130.46      131.37      7.04 o 
  -3   5   4      105.58       82.21      8.85 o 
  -2   5   4     3578.53     4048.10     41.77 o 
  -1   5   4     6057.52     6748.44     59.11 o 
   0   5   4     5650.85     6381.51     62.95 o 
   1   5   4     3389.27     3500.01     37.65 o 
   2   5   4       56.37       58.27      3.43 o 
   3   5   4        4.50        6.25      2.69 o 
   4   5   4       13.20       14.81      3.94 o 
   5   5   4        4.24        4.21      3.94 o 
   6   5   4        0.57        3.44      5.30 o 
   7   5   4       24.27       11.21     13.92 o 
  -9   6   4        0.15        7.26      7.35 o 
  -8   6   4        2.33        4.93      6.67 o 
  -7   6   4       14.35       19.26      7.44 o 
  -6   6   4       41.17       40.63      6.13 o 
  -5   6   4       41.14       40.70      5.37 o 
  -4   6   4      650.88      625.44     14.56 o 
  -3   6   4        7.92        0.52      2.81 o 
  -2   6   4     1631.68     1672.46     22.07 o 
  -1   6   4       15.96       18.33      2.23 o 
   0   6   4     1556.89     1556.84     17.09 o 
   1   6   4       95.46      116.28      4.15 o 
   2   6   4        2.99        7.71      1.85 o 
   3   6   4       18.80       23.64      2.93 o 
   4   6   4       13.69       17.88      4.40 o 
   5   6   4       20.99       17.23      4.82 o 
   6   6   4       28.12       30.18      7.83 o 
   7   6   4        0.91       -0.28      5.46 o 
  -9   7   4        0.43        0.94      7.80 o 
  -8   7   4        0.29        4.77      9.44 o 
  -7   7   4       39.12       43.01     23.04 o 
  -6   7   4      656.28      626.85     24.22 o 
  -5   7   4       59.95       47.72      5.85 o 
  -4   7   4      445.48      431.56     12.13 o 
  -3   7   4     3364.81     3694.16     54.78 o 
  -2   7   4     1243.53     1268.17     16.57 o 
  -1   7   4     1169.67     1002.92     12.60 o 
   0   7   4      247.23      298.40      5.96 o 
   1   7   4      940.16      977.90     12.99 o 
   2   7   4      361.32      352.56      7.46 o 
   3   7   4      334.07      322.75      7.83 o 
   4   7   4      232.67      231.95     10.35 o 
   5   7   4       16.08       20.65      5.07 o 
   6   7   4        0.21       -3.50     12.40 o 
   7   7   4       21.77       24.23      7.66 o 
  -9   8   4       29.23       23.81      9.23 o 
  -8   8   4        0.27        1.81      6.52 o 
  -7   8   4      118.34      109.12     12.52 o 
  -6   8   4       80.61       78.49      7.83 o 
  -5   8   4        0.03        0.38      3.63 o 
  -4   8   4       43.53       41.35      5.10 o 
  -3   8   4        1.91        5.60      3.08 o 
  -2   8   4      570.42      657.18     10.72 o 
  -1   8   4        0.09        5.06      1.77 o 
   0   8   4     4974.36     5231.45     47.61 o 
   1   8   4     1677.36     1615.43     18.67 o 
   2   8   4      458.17      385.85      8.49 o 
   3   8   4      532.00      463.38      9.57 o 
   4   8   4        1.08        1.83      2.77 o 
   5   8   4       56.14       51.80      6.91 o 
   6   8   4       43.20       44.56      8.40 o 
   7   8   4       28.25       50.35      9.15 o 
  -9   9   4        3.47       19.53      9.17 o 
  -8   9   4        3.87        6.23      7.04 o 
  -7   9   4        2.81        0.81      6.13 o 
  -6   9   4      196.14      192.42     10.82 o 
  -5   9   4      214.38      216.87      9.85 o 
  -4   9   4       15.69       26.98      5.37 o 
  -3   9   4       26.26       16.14      3.68 o 
  -2   9   4        7.98       11.39      2.02 o 
  -1   9   4        0.62        2.98      1.92 o 
   0   9   4      457.50      470.31      8.04 o 
   1   9   4       47.63       41.58      3.00 o 
   2   9   4      107.49       99.44      4.44 o 
   3   9   4        6.87        6.43      2.23 o 
   4   9   4      543.45      499.71     12.72 o 
   5   9   4        1.47        2.75      4.09 o 
   6   9   4        0.39        0.75      4.91 o 
   7   9   4        0.05       -4.23      4.96 o 
  -9  10   4        0.83       -1.52      7.61 o 
  -8  10   4       10.40       11.72      7.76 o 
  -7  10   4       58.34       57.91     10.76 o 
  -6  10   4        2.00       -4.12      4.12 o 
  -5  10   4       68.05       63.13      6.73 o 
  -4  10   4        8.86       11.05      3.84 o 
  -3  10   4       50.60       67.84      7.62 o 
  -2  10   4        9.18        6.53      1.95 o 
  -1  10   4        3.11        1.14      1.67 o 
   0  10   4     1190.00     1243.42     15.17 o 
   1  10   4       20.89       27.10      2.56 o 
   2  10   4        0.08       -2.23      3.01 o 
   3  10   4        6.05        3.64      2.80 o 
   4  10   4        5.48        2.43      3.11 o 
   5  10   4       50.78       45.14      6.53 o 
   6  10   4      111.31       96.10     15.35 o 
   7  10   4        0.06        3.77      6.45 o 
  -9  11   4        3.72       -1.06     10.11 o 
  -8  11   4       27.62       16.57     10.41 o 
  -7  11   4      123.55      121.26     10.01 o 
  -6  11   4      494.00      451.15     21.39 o 
  -5  11   4      333.63      272.71     19.18 o 
  -4  11   4     1153.30     1145.56     33.81 o 
  -3  11   4     1405.57     1402.28     21.03 o 
  -2  11   4       53.60       64.94      3.63 o 
  -1  11   4     1246.92     1279.72     15.77 o 
   0  11   4      144.60      148.32      4.54 o 
   1  11   4        3.01        3.70      2.28 o 
   2  11   4       60.05       66.34      5.02 o 
   3  11   4      485.52      480.49     11.97 o 
   4  11   4       58.56       54.40      5.58 o 
   5  11   4       25.98       29.95      8.24 o 
   6  11   4       80.88       98.42     11.39 o 
   7  11   4        1.54        1.29      5.32 o 
  -9  12   4        0.01        0.78     11.68 o 
  -8  12   4        0.10        3.37      6.49 o 
  -7  12   4        3.21        4.89      5.07 o 
  -6  12   4      192.10      199.52     11.28 o 
  -5  12   4       24.58       24.43      4.57 o 
  -4  12   4       12.90       25.69      4.21 o 
  -3  12   4       58.75       63.69      5.68 o 
  -2  12   4      454.04      446.75      8.51 o 
  -1  12   4       67.13       73.98      4.13 o 
   0  12   4     1071.10     1199.34     17.92 o 
   1  12   4      134.72      138.69      8.41 o 
   2  12   4      164.26      181.59      7.34 o 
   3  12   4       76.94      106.09      6.71 o 
   4  12   4        8.00       10.43      3.71 o 
   5  12   4       10.31        8.67      4.57 o 
   6  12   4        4.99       17.48      6.32 o 
   7  12   4        8.02        7.66      8.50 o 
  -8  13   4        0.30       -2.26      9.65 o 
  -7  13   4        5.74        0.79      6.33 o 
  -6  13   4       80.38       74.76      7.11 o 
  -5  13   4      363.86      344.69     11.15 o 
  -4  13   4      235.22      231.27      8.61 o 
  -3  13   4      555.01      535.37     12.64 o 
  -2  13   4       10.15       11.27      2.49 o 
  -1  13   4       14.21       24.39      2.67 o 
   0  13   4        9.22        9.17      2.64 o 
   1  13   4      310.48      292.74      8.66 o 
   2  13   4       42.67       45.83      5.50 o 
   3  13   4      767.92      773.80     16.12 o 
   4  13   4      142.01      152.93      8.53 o 
   5  13   4       72.89       76.88      8.44 o 
   6  13   4       15.95       22.63      6.68 o 
   7  13   4       42.99       36.80     11.27 o 
  -8  14   4        0.24        1.29      7.76 o 
  -7  14   4       19.21       20.19      5.62 o 
  -6  14   4       71.59       62.44      6.73 o 
  -5  14   4      408.23      386.02     11.97 o 
  -4  14   4        0.25        4.85      3.21 o 
  -3  14   4       50.08       52.03      4.87 o 
  -2  14   4       14.86       16.23      2.68 o 
  -1  14   4      341.77      314.71      8.49 o 
   0  14   4      956.56      827.06     14.78 o 
   1  14   4      506.67      453.98     14.95 o 
   2  14   4      264.22      220.48      9.25 o 
   3  14   4        0.67       -2.98      2.98 o 
   4  14   4      276.76      260.39     10.14 o 
   5  14   4        4.45        6.92      4.47 o 
   6  14   4        1.63        6.00      5.61 o 
  -8  15   4        1.02       -0.01      9.56 o 
  -7  15   4       23.51       18.91      6.25 o 
  -6  15   4       40.04       23.28      5.02 o 
  -5  15   4      109.42      102.38      7.49 o 
  -4  15   4       63.63       66.18      5.87 o 
  -3  15   4      325.62      311.31      9.98 o 
  -2  15   4       17.83       17.79      2.88 o 
  -1  15   4       34.43       32.17      3.87 o 
   0  15   4      144.18      150.17      6.36 o 
   1  15   4      561.96      556.60     12.72 o 
   2  15   4      110.54       93.65      6.41 o 
   3  15   4      151.41      164.38      8.36 o 
   4  15   4        1.61        5.17      4.86 o 
   5  15   4       72.91       69.14      8.74 o 
   6  15   4        1.67       -2.43      6.42 o 
  -8  16   4       20.00       23.67      8.29 o 
  -7  16   4        2.84        2.82      5.07 o 
  -6  16   4        1.93       -4.06      4.06 o 
  -5  16   4        5.34        9.01      3.93 o 
  -4  16   4        9.36       14.63      4.03 o 
  -3  16   4      252.90      258.16      8.77 o 
  -2  16   4      360.72      307.01      8.99 o 
  -1  16   4      169.65      160.69      6.71 o 
   0  16   4      519.16      477.20     11.23 o 
   1  16   4      313.85      282.95     10.92 o 
   2  16   4      303.45      281.56     10.04 o 
   3  16   4      396.95      393.99     12.03 o 
   4  16   4      134.82      118.37      9.37 o 
   5  16   4        2.35       -1.05      4.14 o 
   6  16   4        3.82        2.55      5.55 o 
  -8  17   4        3.82        2.64      6.88 o 
  -7  17   4        6.75        2.74      5.12 o 
  -6  17   4       43.95       37.75      6.85 o 
  -5  17   4       37.79       52.17      7.27 o 
  -4  17   4      144.22      171.86      8.46 o 
  -3  17   4       27.41       17.54      4.60 o 
  -2  17   4       96.18       80.50      5.53 o 
  -1  17   4        0.69       -0.01      2.33 o 
   0  17   4       22.40       25.70      3.79 o 
   1  17   4      243.15      224.73     10.16 o 
   2  17   4        0.32       -2.03      4.90 o 
   3  17   4       64.77       67.84      6.38 o 
   4  17   4       41.76       37.70      6.38 o 
   5  17   4        0.32        0.47      4.38 o 
   6  17   4        0.58        2.82      5.26 o 
  -8  18   4        8.91        9.15      5.56 o 
  -7  18   4        1.72        2.53      5.52 o 
  -6  18   4        5.18        0.82      4.78 o 
  -5  18   4       16.27       17.82      5.46 o 
  -4  18   4        0.57       -3.30      3.93 o 
  -3  18   4       23.18       26.53      5.17 o 
  -2  18   4      154.86      147.10      8.30 o 
  -1  18   4       40.40       46.17      4.66 o 
   0  18   4      166.52      160.44      7.14 o 
   1  18   4      108.21      120.84      7.36 o 
   2  18   4        1.75       -0.09      3.34 o 
   3  18   4       13.19       12.24      4.70 o 
   4  18   4        0.08        1.29      5.53 o 
   5  18   4        8.41        9.32      5.27 o 
   6  18   4        3.15       12.42      8.13 o 
  -7  19   4        3.15       -7.66      7.66 o 
  -6  19   4        0.03        2.63      4.73 o 
  -5  19   4        3.35        1.59      4.38 o 
  -4  19   4      196.58      190.73     18.84 o 
  -3  19   4       14.55        8.21      5.72 o 
  -2  19   4      111.73      107.11      7.78 o 
  -1  19   4       95.37       92.02      6.21 o 
   0  19   4       79.08       78.43      6.02 o 
   1  19   4       31.15       45.87      5.42 o 
   2  19   4      108.61      113.93      7.70 o 
   3  19   4      102.20      102.60      7.91 o 
   4  19   4        4.93        0.87      3.74 o 
   5  19   4       11.82       20.25      6.31 o 
   6  19   4       14.44       34.44     11.91 o 
  -7  20   4        1.16       13.39      5.87 o 
  -6  20   4       15.84       28.68      6.53 o 
  -5  20   4        4.35       -2.43      7.99 o 
  -4  20   4       93.75       84.88     12.60 o 
  -3  20   4        0.00       -1.97      4.84 o 
  -2  20   4      146.26      159.50     10.50 o 
  -1  20   4      488.42      462.91     12.14 o 
   0  20   4      442.15      441.21     13.32 o 
   1  20   4       61.10       67.95      6.36 o 
   2  20   4       37.07       43.04      7.49 o 
   3  20   4       11.13       11.72      5.38 o 
   4  20   4        1.08        3.35      3.97 o 
   5  20   4        3.88        5.95      5.19 o 
  -7  21   4        9.08        5.66      5.46 o 
  -6  21   4       26.24       43.44      9.37 o 
  -5  21   4       55.37       69.62     10.47 o 
  -4  21   4        1.99        0.10      5.63 o 
  -3  21   4       33.33       39.94      8.01 o 
  -2  21   4       65.53       59.40      9.05 o 
  -1  21   4       17.73       24.16      4.39 o 
   0  21   4        3.33        1.98      3.34 o 
   1  21   4       20.73       23.02      4.64 o 
   2  21   4      128.85      148.20      8.79 o 
   3  21   4       41.75       38.93      5.91 o 
   4  21   4       21.58       17.51      4.99 o 
   5  21   4        5.35       12.78      5.23 o 
  -7  22   4        0.03       -1.87      6.26 o 
  -6  22   4        2.99        4.62      6.69 o 
  -5  22   4        1.06       -2.02      5.34 o 
  -4  22   4       29.00       41.19      8.68 o 
  -3  22   4        9.48       -2.55      5.19 o 
  -2  22   4       13.29        6.14      5.50 o 
  -1  22   4       18.07       11.23      5.15 o 
   0  22   4        5.68        1.98      3.35 o 
   1  22   4       38.26       26.40      5.00 o 
   2  22   4       41.10       33.25      5.27 o 
   3  22   4       12.27        9.88      4.45 o 
   4  22   4        3.32        3.73      4.22 o 
   5  22   4        0.12        2.10      7.45 o 
  -6  23   4        0.29        0.46      6.47 o 
  -5  23   4        6.24       14.39      7.15 o 
  -4  23   4       71.04       77.37     10.98 o 
  -3  23   4       99.49      104.58     13.53 o 
  -2  23   4        5.03        8.67      5.70 o 
  -1  23   4        6.40       -0.32      3.88 o 
   0  23   4       76.67       82.78      8.16 o 
   1  23   4      130.70      142.12     16.97 o 
   2  23   4       40.03       43.96      6.06 o 
   3  23   4        7.87        7.71      4.31 o 
   4  23   4        1.84       -0.23      5.51 o 
  -6  24   4        3.98       14.37     12.90 o 
  -5  24   4        1.68        6.53      6.57 o 
  -4  24   4        0.25        2.35      5.86 o 
  -3  24   4       14.86       10.45      6.28 o 
  -2  24   4        0.57       -4.98      4.98 o 
  -1  24   4       21.43       17.88      6.87 o 
   0  24   4        3.10        7.81      4.76 o 
   1  24   4        7.04       -0.01      5.84 o 
   2  24   4        0.10        3.20      4.14 o 
   3  24   4       29.52       28.91      6.46 o 
   4  24   4        0.00       -0.15      4.80 o 
  -6  25   4        1.46        0.19     10.32 o 
  -5  25   4       84.29       96.71     12.56 o 
  -4  25   4       24.92       20.04     10.73 o 
  -3  25   4        9.20       11.08     11.82 o 
  -2  25   4       24.87       23.84      7.74 o 
  -1  25   4        5.46       -0.66      6.81 o 
   0  25   4       14.33       13.61      6.77 o 
   1  25   4       60.63       56.19     15.74 o 
   2  25   4        7.41        6.43      5.06 o 
   3  25   4        1.44        2.31      4.41 o 
   4  25   4        8.65       12.16      5.09 o 
  -5  26   4       11.42       27.66      7.58 o 
  -4  26   4       10.74       16.39      7.34 o 
  -3  26   4       31.06       25.92      7.42 o 
  -2  26   4        1.34       -5.29      5.29 o 
  -1  26   4       11.83       11.76      6.52 o 
   0  26   4        0.28       -0.26      6.21 o 
   1  26   4        1.63        0.75      6.06 o 
   2  26   4        4.76       -4.30      6.83 o 
   3  26   4       37.67       54.92      8.12 o 
  -5  27   4       33.01       42.81      9.18 o 
  -4  27   4       58.98       75.50     20.15 o 
  -3  27   4       25.23       40.01     14.84 o 
  -2  27   4       42.76       52.28      9.91 o 
  -1  27   4      134.12      136.19     16.55 o 
   0  27   4       11.80       12.72      6.99 o 
   1  27   4        3.81       -1.16      6.13 o 
   2  27   4        1.47        0.56      5.14 o 
   3  27   4        0.44        5.23      5.45 o 
  -4  28   4        0.23        3.20     10.23 o 
  -3  28   4        0.31       14.87      6.30 o 
  -2  28   4        3.19       11.80      6.89 o 
  -1  28   4        0.17       11.04      6.63 o 
   0  28   4       11.55       12.74      9.05 o 
   1  28   4       27.39       34.89      9.06 o 
   2  28   4       42.17       47.51      7.91 o 
  -3  29   4        1.53       -2.60      7.76 o 
  -2  29   4        1.48        5.77      7.02 o 
  -1  29   4        0.08       -7.76      7.76 o 
   0  29   4        0.00       -6.65      6.65 o 
   1  29   4        0.01        5.08     14.11 o 
   2  29   4        3.63        0.16     17.68 o 
  -2  30   4        0.10        4.78      6.71 o 
  -1  30   4        1.41       -1.04      6.10 o 
   0  30   4        0.51        0.32      7.76 o 
   1  30   4        0.09        6.50      6.88 o 
  -9   1   5        2.94       -6.43      6.43 o 
  -8   1   5        0.00       -4.59      4.59 o 
  -7   1   5      376.56      374.19     19.41 o 
  -6   1   5       86.30       77.84     10.57 o 
  -5   1   5       27.91       15.56      5.76 o 
  -4   1   5        0.08        3.74      1.79 o 
  -3   1   5       39.45       38.74      3.06 o 
  -2   1   5      311.06      307.33      7.06 o 
  -1   1   5       49.76       51.28      3.49 o 
   0   1   5       29.20       40.92      3.48 o 
   1   1   5      926.23      912.70     15.00 o 
   2   1   5       14.56       10.67      2.66 o 
   3   1   5       11.02       11.31      3.29 o 
   4   1   5      431.39      413.30     15.77 o 
   5   1   5        1.20        6.25      4.50 o 
   6   1   5        0.03        4.20      6.37 o 
   7   1   5        3.92       13.50      4.97 o 
  -9   2   5       40.93       37.55     10.43 o 
  -8   2   5        2.62       -1.16      5.93 o 
  -7   2   5      407.93      371.06     18.92 o 
  -6   2   5      393.24      372.82     17.61 o 
  -5   2   5       28.56       26.00      6.54 o 
  -4   2   5      511.91      608.35     13.79 o 
  -3   2   5     1278.09     1354.99     17.55 o 
  -2   2   5       39.02       50.81      4.37 o 
  -1   2   5     1111.15     1152.82     18.09 o 
   0   2   5       99.06      117.10      5.03 o 
   1   2   5     2447.87     2522.34     30.50 o 
   2   2   5       50.12       42.63      4.13 o 
   3   2   5      758.44      723.33     15.05 o 
   4   2   5       14.58       22.61      5.30 o 
   5   2   5      211.83      209.47     11.38 o 
   6   2   5       87.26      125.03     12.76 o 
   7   2   5       40.61       52.56     13.55 o 
  -9   3   5        7.14       16.52     12.70 o 
  -8   3   5        1.52        0.02      5.85 o 
  -7   3   5       25.95       43.89      9.41 o 
  -6   3   5       13.24       24.98      7.50 o 
  -5   3   5      310.51      302.93     10.45 o 
  -4   3   5       96.46       91.93      6.50 o 
  -3   3   5       30.48       30.80      2.59 o 
  -2   3   5      275.78      289.32      9.35 o 
  -1   3   5        4.59        3.65      2.07 o 
   0   3   5      104.87       96.17      5.56 o 
   1   3   5      136.43      161.12     11.17 o 
   2   3   5        4.03        4.99      2.40 o 
   3   3   5        0.40       11.75      3.25 o 
   4   3   5       94.15       74.44      7.20 o 
   5   3   5        2.12        9.28      3.82 o 
   6   3   5        3.62        7.54      5.75 o 
   7   3   5        1.27        2.28      4.67 o 
  -9   4   5        0.54        6.57      6.96 o 
  -8   4   5        7.76       -3.97      6.56 o 
  -7   4   5       30.18       16.17      7.26 o 
  -6   4   5       21.31       18.30      6.69 o 
  -5   4   5       79.08       69.16      6.30 o 
  -4   4   5       31.98       27.24      4.24 o 
  -3   4   5       29.07       37.09      2.55 o 
  -2   4   5     3339.58     3445.21     37.18 o 
  -1   4   5       16.30       21.70      2.76 o 
   0   4   5     2698.00     2911.21     28.74 o 
   1   4   5     3797.60     3993.45     48.46 o 
   2   4   5      518.28      530.54     11.57 o 
   3   4   5      398.38      400.94     12.23 o 
   4   4   5       31.00       31.53      4.58 o 
   5   4   5        8.01        4.90      4.15 o 
   6   4   5        1.09        2.25      6.58 o 
   7   4   5        3.63        4.25      6.97 o 
  -9   5   5        0.01       10.91      8.24 o 
  -8   5   5        0.16        1.39      6.85 o 
  -7   5   5      300.17      246.78     16.75 o 
  -6   5   5      456.93      429.45     18.71 o 
  -5   5   5      109.33      106.77      7.32 o 
  -4   5   5     2154.30     2088.85     31.68 o 
  -3   5   5     2021.42     1972.01     39.35 o 
  -2   5   5      694.98      616.64     13.45 o 
  -1   5   5       14.77       17.95      2.15 o 
   0   5   5     3202.73     3492.14     42.52 o 
   1   5   5       93.46       84.28      8.19 o 
   2   5   5       43.39       47.11      3.67 o 
   3   5   5       23.63       26.60      3.86 o 
   4   5   5       10.11        9.23      3.37 o 
   5   5   5       20.66       19.52      5.37 o 
   6   5   5        0.69        4.00      5.29 o 
   7   5   5        0.41        1.83      5.61 o 
  -9   6   5       38.88       29.58     10.04 o 
  -8   6   5        0.01       -5.78      5.78 o 
  -7   6   5        4.94       12.53     10.09 o 
  -6   6   5      183.54      170.04     13.53 o 
  -5   6   5       95.04      102.28      7.41 o 
  -4   6   5       19.58       25.37      6.38 o 
  -3   6   5       79.20       80.35      5.94 o 
  -2   6   5       25.42       21.79      2.74 o 
  -1   6   5      137.58      112.59      4.15 o 
   0   6   5      686.27      805.33     11.18 o 
   1   6   5       15.52       19.76      3.01 o 
   2   6   5      256.83      262.38      6.65 o 
   3   6   5       25.96       28.17      3.93 o 
   4   6   5       20.46       23.87      4.51 o 
   5   6   5       10.05        4.73      4.60 o 
   6   6   5       29.11       18.82      5.77 o 
   7   6   5        8.48        9.17      6.51 o 
  -9   7   5        1.72        1.80      7.61 o 
  -8   7   5        3.41       -1.27     11.01 o 
  -7   7   5       48.22       68.13     10.88 o 
  -6   7   5        0.56        4.72      6.15 o 
  -5   7   5        0.71        7.41      4.02 o 
  -4   7   5      175.65      170.97     10.15 o 
  -3   7   5     1231.04     1313.93     38.57 o 
  -2   7   5     1243.12     1246.29     17.23 o 
  -1   7   5      670.50      708.45     10.53 o 
   0   7   5     2665.95     2674.84     27.38 o 
   1   7   5      161.20      169.25      6.09 o 
   2   7   5       13.43        6.14      2.02 o 
   3   7   5        2.98        0.23      3.43 o 
   4   7   5      170.05      163.88     10.50 o 
   5   7   5       82.52       74.14      8.36 o 
   6   7   5       15.81       11.53      6.86 o 
   7   7   5       10.49        8.12     11.98 o 
  -9   8   5       46.89       84.65     13.80 o 
  -8   8   5        2.58       -1.40      6.76 o 
  -7   8   5       56.50       69.02     11.09 o 
  -6   8   5       41.38       36.31      6.53 o 
  -5   8   5       41.49       37.37      5.74 o 
  -4   8   5      116.05      124.89     10.22 o 
  -3   8   5      823.26      811.46     16.95 o 
  -2   8   5      575.29      547.59      9.23 o 
  -1   8   5      939.81      973.16     13.11 o 
   0   8   5     2415.91     2196.92     23.55 o 
   1   8   5        5.11        4.98      1.80 o 
   2   8   5      177.20      169.23      5.73 o 
   3   8   5        0.02       -1.07      2.48 o 
   4   8   5      963.65      951.35     38.60 o 
   5   8   5        8.30        8.30      4.69 o 
   6   8   5       44.07       36.59      7.07 o 
   7   8   5        2.32       -3.70      5.48 o 
  -9   9   5       57.44       72.58     13.02 o 
  -8   9   5       23.76       27.04      8.99 o 
  -7   9   5      179.85      181.57     14.99 o 
  -6   9   5      164.25      146.66      9.79 o 
  -5   9   5        9.55       10.73      5.81 o 
  -4   9   5      132.37      115.41     10.61 o 
  -3   9   5       67.90       47.88      5.91 o 
  -2   9   5       70.25       42.65      3.17 o 
  -1   9   5      991.69      869.12     12.40 o 
   0   9   5      812.36      790.86     12.70 o 
   1   9   5        7.32        5.24      1.96 o 
   2   9   5      109.83      108.66      4.99 o 
   3   9   5      919.95      824.15     19.94 o 
   4   9   5       10.09       10.22      4.92 o 
   5   9   5       10.09        7.96      4.79 o 
   6   9   5        0.49        3.10      4.39 o 
   7   9   5       15.58       27.05      8.55 o 
  -9  10   5       28.94       41.70     11.11 o 
  -8  10   5       12.68       28.22      9.67 o 
  -7  10   5        2.20       -0.31      7.83 o 
  -6  10   5       45.29       38.70      6.53 o 
  -5  10   5       69.95       60.38      6.92 o 
  -4  10   5       43.82       60.93      6.26 o 
  -3  10   5        0.09       -0.82      2.49 o 
  -2  10   5      170.01      135.52      4.83 o 
  -1  10   5     1338.06     1358.46     16.91 o 
   0  10   5      765.02      761.33     11.44 o 
   1  10   5       56.03       63.20      3.81 o 
   2  10   5       64.55       70.56      5.27 o 
   3  10   5      667.44      668.71     18.04 o 
   4  10   5      475.79      459.13     15.85 o 
   5  10   5       72.87       75.74      8.65 o 
   6  10   5       56.30       65.69      8.53 o 
  -9  11   5        0.24       -4.86      7.92 o 
  -8  11   5        1.59       -6.82      6.82 o 
  -7  11   5        6.00       11.25      6.97 o 
  -6  11   5       45.23       47.73      7.01 o 
  -5  11   5      364.34      320.02     13.77 o 
  -4  11   5        7.98       10.72      3.55 o 
  -3  11   5       52.06       64.01      5.65 o 
  -2  11   5      949.42     1002.11     14.06 o 
  -1  11   5      505.93      529.40      9.44 o 
   0  11   5      137.57      147.85      5.02 o 
   1  11   5        3.61        0.32      2.26 o 
   2  11   5       47.37       51.15      5.30 o 
   3  11   5       69.13       67.75      7.38 o 
   4  11   5      127.00      140.74     20.04 o 
   5  11   5        8.23        9.62      4.89 o 
   6  11   5       28.93       33.41      7.17 o 
  -9  12   5        5.93       12.05     13.67 o 
  -8  12   5        8.37       10.30      7.50 o 
  -7  12   5       73.88       75.22     11.13 o 
  -6  12   5      126.88      126.92      9.59 o 
  -5  12   5       29.01       36.85      6.08 o 
  -4  12   5      147.37      149.10      9.31 o 
  -3  12   5      523.66      518.65     12.01 o 
  -2  12   5      973.38      973.94     14.01 o 
  -1  12   5       25.15       20.71      2.70 o 
   0  12   5      265.76      255.18      7.70 o 
   1  12   5      156.30      129.03      7.20 o 
   2  12   5       32.15       22.57      3.80 o 
   3  12   5       43.02       43.65      6.37 o 
   4  12   5        0.01        7.13      4.56 o 
   5  12   5       20.11       25.75      6.31 o 
   6  12   5        3.86       -4.52      4.52 o 
  -8  13   5       74.95       83.62     13.03 o 
  -7  13   5       52.02       49.62     20.57 o 
  -6  13   5      326.23      329.78     13.89 o 
  -5  13   5        2.47        0.21      3.71 o 
  -4  13   5       16.07        7.42      3.61 o 
  -3  13   5      270.12      274.84      8.90 o 
  -2  13   5       30.07       30.42      3.28 o 
  -1  13   5       43.36       61.01      5.57 o 
   0  13   5       39.58       45.46      4.19 o 
   1  13   5       15.09       17.41      3.40 o 
   2  13   5        8.56        8.23      3.22 o 
   3  13   5      407.30      403.02     14.35 o 
   4  13   5        2.48        1.91      4.29 o 
   5  13   5       31.85       37.85      6.79 o 
   6  13   5        4.04       11.37      5.52 o 
  -8  14   5      102.86       77.65     12.42 o 
  -7  14   5        0.31        0.53      4.98 o 
  -6  14   5        3.26        2.55      3.93 o 
  -5  14   5      205.09      186.52     10.23 o 
  -4  14   5       96.84       79.28      6.31 o 
  -3  14   5        0.51        1.71      3.02 o 
  -2  14   5       17.82       18.39      2.91 o 
  -1  14   5       49.67       60.06      4.69 o 
   0  14   5        8.12       10.71      2.87 o 
   1  14   5       18.93       14.62      3.49 o 
   2  14   5       89.93       73.52      6.06 o 
   3  14   5      127.84      129.14      7.80 o 
   4  14   5       27.40       29.85      6.22 o 
   5  14   5       43.38       32.56      6.57 o 
   6  14   5        2.30       -4.43      4.43 o 
  -8  15   5        6.60        5.88      7.31 o 
  -7  15   5        5.27        0.33      4.64 o 
  -6  15   5       95.89       77.12      7.45 o 
  -5  15   5        1.94        9.05      4.60 o 
  -4  15   5      146.38      148.67     12.16 o 
  -3  15   5       24.87       21.60      3.89 o 
  -2  15   5       46.81       39.15      5.42 o 
  -1  15   5        0.50        3.51      2.58 o 
   0  15   5       16.80       21.36      3.48 o 
   1  15   5        4.15        2.81      2.75 o 
   2  15   5      296.41      296.95     10.12 o 
   3  15   5       60.00       54.04      7.62 o 
   4  15   5        5.40        5.89      4.50 o 
   5  15   5        2.13        7.73      5.07 o 
   6  15   5        0.18        2.78      4.55 o 
  -8  16   5        0.36       -0.87      6.99 o 
  -7  16   5       26.55       32.59      6.83 o 
  -6  16   5       30.49       17.89      4.85 o 
  -5  16   5       19.53       17.21      4.61 o 
  -4  16   5       96.51       91.24      6.88 o 
  -3  16   5        0.50        3.08      3.69 o 
  -2  16   5        0.11       -3.34      4.35 o 
  -1  16   5       22.43       23.55      3.76 o 
   0  16   5      172.07      195.36      8.92 o 
   1  16   5      419.21      408.31     12.51 o 
   2  16   5      452.07      483.37     21.37 o 
   3  16   5       12.80       16.80      4.44 o 
   4  16   5        0.89        5.63      4.43 o 
   5  16   5        5.16       15.43      8.47 o 
   6  16   5       23.59       33.16      6.25 o 
  -8  17   5       12.78       28.07      9.26 o 
  -7  17   5       87.78       92.62     10.13 o 
  -6  17   5       12.97       15.52      5.37 o 
  -5  17   5        2.26        4.68      3.87 o 
  -4  17   5       24.37       25.92      4.80 o 
  -3  17   5      753.31      747.58     18.61 o 
  -2  17   5      222.68      235.24     10.03 o 
  -1  17   5      125.38      132.04      6.90 o 
   0  17   5        0.41        2.22      3.25 o 
   1  17   5      142.98      146.70      9.36 o 
   2  17   5      319.95      312.90     11.65 o 
   3  17   5      174.03      185.45     15.88 o 
   4  17   5       25.57       18.18      5.88 o 
   5  17   5        4.18        0.35      4.68 o 
  -8  18   5        0.01       -0.26      7.13 o 
  -7  18   5       60.45       50.34      8.38 o 
  -6  18   5        2.81       -2.80      4.58 o 
  -5  18   5      124.90      139.58     10.26 o 
  -4  18   5      388.78      383.20     13.95 o 
  -3  18   5       33.45       39.71      6.21 o 
  -2  18   5       47.74       64.60      6.67 o 
  -1  18   5       10.80       10.20      4.08 o 
   0  18   5       47.31       44.57      5.00 o 
   1  18   5      283.47      279.68     11.78 o 
   2  18   5      235.55      221.50      9.50 o 
   3  18   5       47.87       56.04      6.61 o 
   4  18   5        0.21       -2.63      6.73 o 
   5  18   5        1.93       -4.68      4.68 o 
  -7  19   5        6.53       -1.88      5.22 o 
  -6  19   5        1.22       -1.33      4.40 o 
  -5  19   5        1.74        1.76      5.12 o 
  -4  19   5       17.61       11.15      6.46 o 
  -3  19   5       88.95       82.98      7.80 o 
  -2  19   5      547.66      533.69     20.64 o 
  -1  19   5      189.94      188.72      8.05 o 
   0  19   5        6.45        4.80      3.25 o 
   1  19   5       59.43       56.28      6.94 o 
   2  19   5        8.27        9.06      5.02 o 
   3  19   5       11.53       14.37      4.45 o 
   4  19   5       18.21       14.32      5.84 o 
   5  19   5        0.58       12.16      5.60 o 
  -7  20   5        0.47       -1.32      5.00 o 
  -6  20   5        1.28        1.09      6.22 o 
  -5  20   5      157.57      152.18     18.15 o 
  -4  20   5        5.92        7.21      5.72 o 
  -3  20   5       17.18       17.24      5.92 o 
  -2  20   5       65.39       61.46      7.00 o 
  -1  20   5        1.04        1.40      3.01 o 
   0  20   5      162.87      149.61      8.05 o 
   1  20   5       53.12       39.13      6.40 o 
   2  20   5        1.48        4.22      3.83 o 
   3  20   5       26.30       19.83      5.04 o 
   4  20   5       12.80        9.02      8.03 o 
   5  20   5        0.55       -4.36      4.61 o 
  -7  21   5        4.20       -3.97      6.46 o 
  -6  21   5        0.42        0.81     19.74 o 
  -5  21   5        2.42        9.67      6.79 o 
  -4  21   5       58.25       70.86     10.30 o 
  -3  21   5      101.17       87.36     10.71 o 
  -2  21   5       18.30       10.04      4.27 o 
  -1  21   5       52.75       47.81      6.36 o 
   0  21   5        0.02        3.66      3.52 o 
   1  21   5        1.62       -2.62      5.95 o 
   2  21   5      172.38      169.30      9.71 o 
   3  21   5        6.31        5.79      4.27 o 
   4  21   5        0.02        4.24      4.96 o 
  -6  22   5       58.76       68.71     11.09 o 
  -5  22   5       45.28       55.56      9.79 o 
  -4  22   5       11.79       16.28      6.74 o 
  -3  22   5      159.57      142.73     29.04 o 
  -2  22   5       15.11        4.64      5.33 o 
  -1  22   5        1.36       -1.79      3.61 o 
   0  22   5        7.07       -0.16      3.27 o 
   1  22   5       77.49       92.31      8.93 o 
   2  22   5      117.10      119.42      8.74 o 
   3  22   5        6.22        0.29      3.95 o 
   4  22   5        0.28        5.76      5.11 o 
  -6  23   5        8.00       12.34     11.06 o 
  -5  23   5       34.78       44.92     14.82 o 
  -4  23   5       48.12       64.10     10.18 o 
  -3  23   5      138.06      143.02     13.39 o 
  -2  23   5       59.58       51.10      8.94 o 
  -1  23   5       24.32       39.04      7.96 o 
   0  23   5       14.96       20.52      6.38 o 
   1  23   5       56.77       50.17      9.56 o 
   2  23   5       53.00       58.83      6.91 o 
   3  23   5        3.72        9.96      4.59 o 
   4  23   5        4.59        3.52      5.57 o 
  -6  24   5       13.76       31.87     15.28 o 
  -5  24   5       12.89       31.98     11.91 o 
  -4  24   5       35.05       46.62      9.09 o 
  -3  24   5       11.13        6.56      5.61 o 
  -2  24   5       90.65       95.46     11.40 o 
  -1  24   5       55.46       61.41     15.58 o 
   0  24   5       93.64      100.88     11.67 o 
   1  24   5       10.68       11.67      5.35 o 
   2  24   5        5.90       11.91      4.84 o 
   3  24   5       28.01       26.97      6.75 o 
  -5  25   5       76.56      119.77     14.16 o 
  -4  25   5       56.82       85.52     11.50 o 
  -3  25   5       23.69       53.45      9.04 o 
  -2  25   5        2.84        5.33      5.65 o 
  -1  25   5        0.02        6.24      6.95 o 
   0  25   5        9.64       12.88     15.31 o 
   1  25   5       24.07       18.11      7.66 o 
   2  25   5        5.43        6.36      4.46 o 
   3  25   5        0.32        2.99      5.48 o 
  -5  26   5        2.82       13.75      6.35 o 
  -4  26   5       45.74       61.74     10.20 o 
  -3  26   5        1.97        4.75      5.46 o 
  -2  26   5       17.12       18.12      7.08 o 
  -1  26   5       66.68       56.53      9.82 o 
   0  26   5        5.98        5.68      8.59 o 
   1  26   5        0.01       -1.90     10.92 o 
   2  26   5        7.93       14.80      7.58 o 
   3  26   5        0.38        5.98      4.73 o 
  -4  27   5        3.59       13.36     14.38 o 
  -3  27   5       19.62       34.31     27.15 o 
  -2  27   5        1.13       -1.20     10.43 o 
  -1  27   5        5.67        9.39      6.63 o 
   0  27   5       14.93       30.29     12.24 o 
   1  27   5       17.16       12.60      7.50 o 
   2  27   5        8.71        4.84      6.30 o 
  -4  28   5        5.49        3.35      6.07 o 
  -3  28   5        0.57       -2.49      4.61 o 
  -2  28   5       37.84       40.00     17.06 o 
  -1  28   5        0.00       -5.32      5.32 o 
   0  28   5        3.72       -0.05      9.05 o 
   1  28   5       12.18       24.79      8.62 o 
  -3  29   5       14.20       22.54      7.06 o 
  -2  29   5        5.81        0.54      6.48 o 
  -1  29   5        0.07        3.65      6.18 o 
   0  29   5        1.35       -5.40      7.66 o 
  -9   0   6       12.77        4.71     11.03 o 
  -8   0   6       21.72       26.04     11.64 o 
  -7   0   6        5.90        0.05      7.16 o 
  -6   0   6        2.79       15.28      9.65 o 
  -5   0   6      283.38      247.61     20.13 o 
  -4   0   6       14.37       26.83      8.68 o 
  -3   0   6       58.62       61.26      6.72 o 
  -2   0   6       89.94       71.96     19.71 o 
  -1   0   6        7.52        7.80      3.32 o 
   0   0   6      147.04      180.58      9.12 o 
   1   0   6      821.41      788.38     20.61 o 
   2   0   6      154.15      156.56      9.83 o 
   3   0   6       20.72       32.58      7.71 o 
   4   0   6       44.66       51.40      8.39 o 
   5   0   6       17.93       28.15     10.73 o 
   6   0   6        0.01        2.45      6.23 o 
  -9   1   6        7.50        4.46      6.65 o 
  -8   1   6       70.44       57.29     11.26 o 
  -7   1   6       82.81       76.14     11.28 o 
  -6   1   6       60.16       65.89     10.12 o 
  -5   1   6       83.95      104.80     18.19 o 
  -4   1   6      445.11      515.16     12.54 o 
  -3   1   6     1799.32     1778.12     22.71 o 
  -2   1   6      160.93      143.26      9.04 o 
  -1   1   6      105.27       77.93      4.96 o 
   0   1   6        0.46        6.08      2.38 o 
   1   1   6      134.43      133.96      6.16 o 
   2   1   6       35.81       41.24      4.44 o 
   3   1   6       36.21       33.45      4.60 o 
   4   1   6        1.60        7.57      3.86 o 
   5   1   6       28.84       20.68      5.74 o 
   6   1   6       18.16       34.03      9.93 o 
  -9   2   6       16.16       25.85      8.95 o 
  -8   2   6        7.25       -0.23     15.98 o 
  -7   2   6       48.14       53.01     10.49 o 
  -6   2   6      443.45      420.88     18.62 o 
  -5   2   6      232.67      201.08     12.46 o 
  -4   2   6        7.67       14.08      3.37 o 
  -3   2   6      395.04      395.54      8.93 o 
  -2   2   6      236.80      250.54      7.08 o 
  -1   2   6        0.22       -0.21      2.45 o 
   0   2   6     1076.31     1119.61     17.43 o 
   1   2   6        5.36        7.93      2.73 o 
   2   2   6       29.49       27.24      4.33 o 
   3   2   6      192.66      183.10      8.16 o 
   4   2   6       16.04        9.58      4.03 o 
   5   2   6       25.78       26.48      4.96 o 
   6   2   6        3.90        4.64      4.47 o 
  -9   3   6       51.53       56.13     12.35 o 
  -8   3   6        5.97       -3.38      7.78 o 
  -7   3   6      258.01      269.16     16.60 o 
  -6   3   6      285.08      255.11     22.79 o 
  -5   3   6       58.87       63.84      8.88 o 
  -4   3   6      428.20      428.88     11.78 o 
  -3   3   6       13.39       29.54      3.05 o 
  -2   3   6       27.71       36.38      3.44 o 
  -1   3   6      237.77      248.36      7.16 o 
   0   3   6      289.74      263.48      7.71 o 
   1   3   6       39.81       38.56      4.09 o 
   2   3   6        5.89        5.05      2.64 o 
   3   3   6        1.62        0.07      2.88 o 
   4   3   6      352.17      354.63     13.45 o 
   5   3   6       49.39       58.88      6.67 o 
   6   3   6       14.82       12.63      5.30 o 
  -9   4   6        2.29       -6.32      6.32 o 
  -8   4   6        0.93        7.97      7.11 o 
  -7   4   6       30.64       35.22      8.93 o 
  -6   4   6      130.49      138.50     14.13 o 
  -5   4   6        0.00        3.32      5.34 o 
  -4   4   6       46.06       81.09      6.41 o 
  -3   4   6     1334.74     1295.96     18.02 o 
  -2   4   6      331.35      303.83      7.72 o 
  -1   4   6       57.56       55.87      4.19 o 
   0   4   6      521.84      436.41     10.01 o 
   1   4   6      563.31      521.83     11.52 o 
   2   4   6      126.99      144.20      6.98 o 
   3   4   6       21.50       21.55      6.21 o 
   4   4   6      472.08      414.74     14.16 o 
   5   4   6       54.13       58.39      6.64 o 
   6   4   6        2.42        3.76      4.46 o 
  -9   5   6        0.00        0.60      9.56 o 
  -8   5   6        0.07        1.55      6.77 o 
  -7   5   6        0.56        4.40      6.03 o 
  -6   5   6      621.97      549.50     21.46 o 
  -5   5   6      286.46      285.51     14.39 o 
  -4   5   6      442.74      434.00     12.54 o 
  -3   5   6      758.31      794.28     16.87 o 
  -2   5   6     1116.95     1109.21     17.83 o 
  -1   5   6      113.32      108.11      4.83 o 
   0   5   6      327.06      308.74     11.29 o 
   1   5   6      431.79      441.23     10.60 o 
   2   5   6      278.03      256.42      8.51 o 
   3   5   6       72.45       65.96      5.79 o 
   4   5   6      341.43      328.14     11.24 o 
   5   5   6        0.94        5.61      4.92 o 
   6   5   6       15.09        9.67      5.41 o 
  -9   6   6        1.28       -7.23      9.42 o 
  -8   6   6       38.45       42.69     10.75 o 
  -7   6   6      237.33      181.48     29.85 o 
  -6   6   6       27.63       25.76      7.96 o 
  -5   6   6        2.34        5.13      4.24 o 
  -4   6   6       10.94       22.05      4.43 o 
  -3   6   6       42.32       40.08      4.98 o 
  -2   6   6      334.93      344.13      8.47 o 
  -1   6   6       47.85       52.28      3.77 o 
   0   6   6      580.71      596.88     13.90 o 
   1   6   6      105.48      116.82      6.75 o 
   2   6   6      142.64      146.52      9.49 o 
   3   6   6        1.28       -0.64      2.67 o 
   4   6   6       16.34       20.96      5.39 o 
   5   6   6       10.77        9.24      5.09 o 
   6   6   6        2.17        5.16      4.98 o 
  -9   7   6       12.57       21.07      9.46 o 
  -8   7   6       41.42       62.02     11.73 o 
  -7   7   6       76.68       91.57     14.13 o 
  -6   7   6       22.67       22.16      9.53 o 
  -5   7   6       79.71       68.73      6.77 o 
  -4   7   6       23.04       19.52      4.60 o 
  -3   7   6      147.83      127.03      7.38 o 
  -2   7   6       10.66        9.64      2.28 o 
  -1   7   6       13.51       10.37      2.82 o 
   0   7   6     1182.98     1100.36     17.49 o 
   1   7   6      271.58      252.99      9.26 o 
   2   7   6        0.10        5.36      2.73 o 
   3   7   6       23.34       31.49      4.50 o 
   4   7   6      147.13      130.49     10.06 o 
   5   7   6      143.73      136.40     14.13 o 
   6   7   6       28.16       30.05      8.99 o 
  -9   8   6       46.35       68.27     13.05 o 
  -8   8   6       19.88       14.75      8.54 o 
  -7   8   6      121.10      119.01     13.39 o 
  -6   8   6       57.00       41.34      9.56 o 
  -5   8   6        0.15       -2.73      3.66 o 
  -4   8   6        9.39       17.52      4.45 o 
  -3   8   6       20.21       15.38      4.05 o 
  -2   8   6      336.63      373.06      7.97 o 
  -1   8   6       10.26       14.54      2.38 o 
   0   8   6     1194.96     1259.79     24.09 o 
   1   8   6      692.18      627.68     14.21 o 
   2   8   6        0.12       -0.56      2.49 o 
   3   8   6        4.33        8.10      5.53 o 
   4   8   6        1.64        3.28      7.53 o 
   5   8   6       50.16       39.74      6.90 o 
   6   8   6        6.87        4.51      4.77 o 
  -9   9   6       13.91        8.44      8.96 o 
  -8   9   6        1.43       -3.68     10.37 o 
  -7   9   6       17.83       14.31      7.59 o 
  -6   9   6       13.67       19.03     12.10 o 
  -5   9   6       23.55       22.57      5.21 o 
  -4   9   6       98.08       98.68      8.72 o 
  -3   9   6       56.31       43.90      5.38 o 
  -2   9   6        0.17        6.37      2.06 o 
  -1   9   6        8.95        6.17      2.13 o 
   0   9   6        0.06        2.55      2.23 o 
   1   9   6      110.21      108.19      6.00 o 
   2   9   6       23.47       31.35      5.24 o 
   3   9   6      667.23      619.51     17.85 o 
   4   9   6        3.58       -0.37      5.09 o 
   5   9   6        5.45        9.90      4.73 o 
   6   9   6        0.97        2.25      4.84 o 
  -9  10   6       85.01       97.32     14.66 o 
  -8  10   6       10.36        8.89      8.91 o 
  -7  10   6       14.72       18.09      7.71 o 
  -6  10   6      113.74      112.43     11.98 o 
  -5  10   6       41.66       49.13      6.57 o 
  -4  10   6       12.88       17.13      4.59 o 
  -3  10   6      222.87      220.13      8.07 o 
  -2  10   6       73.89       75.35      4.26 o 
  -1  10   6      144.92      139.45      5.15 o 
   0  10   6        0.59        1.99      2.27 o 
   1  10   6      169.16      157.41      8.74 o 
   2  10   6       14.16       22.88      4.83 o 
   3  10   6      376.91      334.51     13.34 o 
   4  10   6        2.34        3.86      5.07 o 
   5  10   6       14.31       11.88      5.30 o 
   6  10   6        0.00        5.37      5.16 o 
  -9  11   6       25.30       34.67     10.27 o 
  -8  11   6       84.72       95.48     20.25 o 
  -7  11   6        8.29        0.12      6.30 o 
  -6  11   6      220.89      217.19     14.58 o 
  -5  11   6       22.01       36.17      6.16 o 
  -4  11   6      525.89      544.46     16.21 o 
  -3  11   6      697.15      670.52     17.61 o 
  -2  11   6      416.50      422.11     10.37 o 
  -1  11   6      147.94      142.03      5.27 o 
   0  11   6        0.71       -2.29      2.29 o 
   1  11   6        3.98        7.46      3.61 o 
   2  11   6      107.89      100.31      8.39 o 
   3  11   6        3.36        6.20      6.37 o 
   4  11   6      103.18       87.11      9.16 o 
   5  11   6       17.50       24.82      6.26 o 
   6  11   6        0.41       -1.57      7.68 o 
  -8  12   6        0.38        1.51      7.21 o 
  -7  12   6       45.80       46.15     12.58 o 
  -6  12   6      285.50      263.31     12.33 o 
  -5  12   6        5.85        5.96      4.46 o 
  -4  12   6       39.72       32.44      4.82 o 
  -3  12   6      116.81      124.58      6.81 o 
  -2  12   6        0.98       -3.50      3.89 o 
  -1  12   6        3.44        7.94      2.83 o 
   0  12   6       26.03       26.42      4.51 o 
   1  12   6       52.61       36.11      5.48 o 
   2  12   6      103.31       97.45      8.33 o 
   3  12   6       19.70       23.92      5.66 o 
   4  12   6        3.43        0.43      5.72 o 
   5  12   6        5.93        8.55      5.53 o 
   6  12   6        0.03       -0.44      7.65 o 
  -8  13   6        0.01        0.69      7.60 o 
  -7  13   6       82.82       68.96     11.23 o 
  -6  13   6      303.08      287.79     11.23 o 
  -5  13   6        0.02        3.31      3.81 o 
  -4  13   6      197.29      180.78      9.97 o 
  -3  13   6      257.30      229.53     11.37 o 
  -2  13   6      872.72      814.06     15.27 o 
  -1  13   6      319.26      287.29     15.92 o 
   0  13   6        0.15       -3.84      3.84 o 
   1  13   6       15.87       10.53      4.28 o 
   2  13   6       37.35       30.41      5.57 o 
   3  13   6       83.37       79.26      8.37 o 
   4  13   6        0.86        3.14      4.36 o 
   5  13   6        8.10       11.83      5.56 o 
   6  13   6       21.25        7.85      8.13 o 
  -8  14   6        9.67       16.41      6.64 o 
  -7  14   6       38.89       60.65      8.80 o 
  -6  14   6      177.27      182.70      9.99 o 
  -5  14   6      347.14      309.38     11.01 o 
  -4  14   6     1153.66     1100.70     20.39 o 
  -3  14   6      338.02      317.85     10.11 o 
  -2  14   6      470.66      443.67     13.41 o 
  -1  14   6       25.49       26.53      3.91 o 
   0  14   6      121.22      101.83      7.58 o 
   1  14   6       10.33        9.45      4.23 o 
   2  14   6        2.08       -0.74      3.86 o 
   3  14   6        4.56        3.01      4.27 o 
   4  14   6       67.84       61.90      8.04 o 
   5  14   6        0.24        5.46      5.00 o 
  -8  15   6        0.25        6.65     17.34 o 
  -7  15   6       16.81       14.92      6.25 o 
  -6  15   6      208.77      240.05     11.05 o 
  -5  15   6      336.57      335.74     11.66 o 
  -4  15   6       80.84       88.17      6.89 o 
  -3  15   6       17.58       21.97      5.11 o 
  -2  15   6       18.49       23.54      4.92 o 
  -1  15   6      185.00      176.92      7.38 o 
   0  15   6       20.74       24.88      4.77 o 
   1  15   6       63.54       57.80      6.95 o 
   2  15   6      309.70      275.37     12.76 o 
   3  15   6       13.74       11.61      5.34 o 
   4  15   6       34.47       48.98      7.45 o 
   5  15   6       14.68       13.28      5.68 o 
  -8  16   6        4.81       -2.20      6.61 o 
  -7  16   6        3.05        1.31      7.41 o 
  -6  16   6        2.31        6.09      4.10 o 
  -5  16   6       32.80       43.61      5.85 o 
  -4  16   6      106.97      112.61      8.93 o 
  -3  16   6      389.23      381.10     16.05 o 
  -2  16   6       30.25       31.84      5.45 o 
  -1  16   6       81.39       87.31      5.96 o 
   0  16   6       37.07       32.00      5.38 o 
   1  16   6       51.42       41.01      6.13 o 
   2  16   6        0.08        0.18      3.87 o 
   3  16   6       40.12       38.08      6.85 o 
   4  16   6        9.56        6.86      4.73 o 
   5  16   6        0.03        3.87      5.38 o 
  -8  17   6        8.03       18.36      8.60 o 
  -7  17   6       13.15        4.33      7.16 o 
  -6  17   6        4.00        1.86      4.16 o 
  -5  17   6       42.71       54.52      6.30 o 
  -4  17   6      150.58      137.75     10.17 o 
  -3  17   6       40.08       32.82      5.91 o 
  -2  17   6        1.90       -1.71      4.15 o 
  -1  17   6      136.76      165.40      7.63 o 
   0  17   6       25.72       40.19      5.84 o 
   1  17   6        0.99        6.18      4.42 o 
   2  17   6       36.98       44.44      6.81 o 
   3  17   6        0.01        0.57      4.32 o 
   4  17   6        4.87       -1.70      4.48 o 
   5  17   6        4.24        9.80      5.03 o 
  -7  18   6        0.13        5.32      5.18 o 
  -6  18   6        0.16        5.00      4.79 o 
  -5  18   6       75.63       91.67      8.96 o 
  -4  18   6       75.99      102.35      8.97 o 
  -3  18   6        1.69        2.11      4.07 o 
  -2  18   6        8.44       11.53      4.56 o 
  -1  18   6       30.29       34.78      5.42 o 
   0  18   6        7.28        6.61      4.31 o 
   1  18   6        1.32        1.21      6.70 o 
   2  18   6       49.97       54.85      7.78 o 
   3  18   6       11.95       19.73      6.61 o 
   4  18   6        0.72        9.70      5.42 o 
   5  18   6        0.30        6.30      5.04 o 
  -7  19   6        3.44        9.16      5.57 o 
  -6  19   6        6.44        8.20      6.19 o 
  -5  19   6      301.29      298.36     24.33 o 
  -4  19   6        4.65        1.74      4.39 o 
  -3  19   6        0.41        5.55      4.37 o 
  -2  19   6       26.25       13.25      4.59 o 
  -1  19   6       39.73       46.61      6.26 o 
   0  19   6        0.49        3.86      4.07 o 
   1  19   6        9.51        3.15      4.05 o 
   2  19   6        0.84        0.21      4.28 o 
   3  19   6       17.75       14.56      5.42 o 
   4  19   6       13.01       17.61      6.06 o 
  -7  20   6        0.24        7.53      6.53 o 
  -6  20   6       15.83       15.36      8.33 o 
  -5  20   6        4.97        6.70      6.64 o 
  -4  20   6        0.94        5.69     11.96 o 
  -3  20   6       74.30       72.84      7.92 o 
  -2  20   6        8.11        4.85      4.12 o 
  -1  20   6        0.01        1.24      3.74 o 
   0  20   6       11.71       11.61      4.59 o 
   1  20   6       16.78       20.04      5.45 o 
   2  20   6        8.55        7.62      5.06 o 
   3  20   6       23.93       31.37      6.69 o 
   4  20   6       24.03       40.84      7.68 o 
  -7  21   6        3.16        1.63      6.47 o 
  -6  21   6        7.88       20.26      7.96 o 
  -5  21   6        0.06       -4.34      5.24 o 
  -4  21   6       75.91       94.92     17.66 o 
  -3  21   6       13.49       22.95      5.48 o 
  -2  21   6       25.57       30.11      6.14 o 
  -1  21   6       86.62      100.13     19.32 o 
   0  21   6       17.46       22.90      5.51 o 
   1  21   6        6.91        8.75      4.43 o 
   2  21   6        1.81        5.06      4.98 o 
   3  21   6        0.20       -4.49      4.49 o 
   4  21   6        0.12        6.25      5.62 o 
  -6  22   6        0.55       12.26      6.88 o 
  -5  22   6       40.18       38.90     11.98 o 
  -4  22   6        2.44       -2.16      4.93 o 
  -3  22   6        1.56       -1.17      8.50 o 
  -2  22   6       17.16       20.18      5.26 o 
  -1  22   6        1.01        1.77      4.64 o 
   0  22   6       87.23       96.93     10.63 o 
   1  22   6       55.17       41.21      7.18 o 
   2  22   6        5.49       11.83      5.51 o 
   3  22   6       11.07        6.75      5.46 o 
  -6  23   6        1.36        9.91     11.80 o 
  -5  23   6        8.40       17.86      7.88 o 
  -4  23   6        0.23        2.78      5.99 o 
  -3  23   6        1.60        5.86      5.95 o 
  -2  23   6       37.63       32.93      7.54 o 
  -1  23   6        3.80        3.19      5.14 o 
   0  23   6       25.18       28.50      7.28 o 
   1  23   6        5.50       13.02      5.53 o 
   2  23   6       14.67       28.03      6.59 o 
   3  23   6        0.12        7.28      5.18 o 
  -5  24   6        7.94       12.74      6.94 o 
  -4  24   6      105.19      135.69     23.80 o 
  -3  24   6        6.04       16.31      6.81 o 
  -2  24   6        0.82       -1.06      4.90 o 
  -1  24   6       15.54       11.22      9.23 o 
   0  24   6        2.79        5.65     12.28 o 
   1  24   6        2.36        0.30      4.94 o 
   2  24   6        1.13        2.25      5.20 o 
   3  24   6        0.04        2.46      6.72 o 
  -5  25   6        0.69        7.13      6.17 o 
  -4  25   6      182.56      218.25     17.31 o 
  -3  25   6        4.15        1.34     13.92 o 
  -2  25   6        1.80       -2.14      4.20 o 
  -1  25   6       24.04       16.81     10.25 o 
   0  25   6       18.55       38.46     12.93 o 
   1  25   6       27.32       43.63      7.86 o 
   2  25   6       19.88       33.42      7.21 o 
  -4  26   6        7.12       18.90      6.82 o 
  -3  26   6        0.03       11.44      6.44 o 
  -2  26   6        7.28       10.88      7.06 o 
  -1  26   6       23.25       44.60     14.08 o 
   0  26   6        3.09       -1.71      8.40 o 
   1  26   6        3.04        4.70      6.23 o 
   2  26   6        4.54        4.19      5.97 o 
  -4  27   6        8.01       -2.16      5.49 o 
  -3  27   6       65.97       89.53     32.37 o 
  -2  27   6       14.79       24.98      6.92 o 
  -1  27   6        2.03       -6.14      8.45 o 
   0  27   6        7.06        9.97     10.07 o 
   1  27   6        8.93       -0.32      8.91 o 
  -3  28   6       51.90       51.18     11.27 o 
  -2  28   6        1.85        2.66      6.02 o 
  -1  28   6       11.21       10.80     10.16 o 
   0  28   6        2.75        9.51     10.48 o 
  -9   1   7        4.46       11.42      7.66 o 
  -8   1   7       22.91       24.94      8.60 o 
  -7   1   7        4.76       10.69      7.67 o 
  -6   1   7      369.78      305.59     27.17 o 
  -5   1   7      108.36       95.10     10.66 o 
  -4   1   7      158.59      125.31     10.82 o 
  -3   1   7        0.61        2.05      2.46 o 
  -2   1   7        0.03       -0.04      3.03 o 
  -1   1   7      335.99      296.19      8.50 o 
   0   1   7      244.44      233.86      7.84 o 
   1   1   7       32.76       42.49      7.63 o 
   2   1   7        4.79        7.00      3.01 o 
   3   1   7        2.96        2.31      2.99 o 
   4   1   7       25.94       40.94      6.63 o 
   5   1   7       18.44       19.54      5.98 o 
   6   1   7        4.36        4.77     14.82 o 
  -9   2   7        0.33        2.46      7.09 o 
  -8   2   7       22.58       24.84      8.70 o 
  -7   2   7      428.29      391.52     40.77 o 
  -6   2   7        9.02        5.36      6.76 o 
  -5   2   7       41.28       35.88     16.69 o 
  -4   2   7      107.26      115.41     21.19 o 
  -3   2   7      122.84      118.85      5.52 o 
  -2   2   7      459.00      443.95     10.23 o 
  -1   2   7      160.03      175.03      7.76 o 
   0   2   7       99.48      113.30      6.86 o 
   1   2   7      109.04      108.79      6.44 o 
   2   2   7      203.03      194.58      8.84 o 
   3   2   7      100.76      103.60      7.34 o 
   4   2   7      484.98      481.62     14.37 o 
   5   2   7       53.70       38.00      5.95 o 
   6   2   7        4.32       -3.17      6.59 o 
  -9   3   7        4.99       19.03      8.57 o 
  -8   3   7       19.50       27.00     10.80 o 
  -7   3   7        0.56       -1.49      6.19 o 
  -6   3   7      124.95      121.95     17.66 o 
  -5   3   7      219.27      194.68     13.96 o 
  -4   3   7      171.66      169.06      8.35 o 
  -3   3   7      243.94      226.85     12.70 o 
  -2   3   7      431.99      415.80      9.95 o 
  -1   3   7      864.75      790.02     14.45 o 
   0   3   7      568.39      552.99     12.23 o 
   1   3   7        5.33        6.73      2.98 o 
   2   3   7       18.68       19.47      3.69 o 
   3   3   7      173.54      164.60      8.76 o 
   4   3   7        0.32        4.99      4.57 o 
   5   3   7       44.15       45.59      7.23 o 
   6   3   7        3.87        8.63      5.38 o 
  -9   4   7        1.08       -3.67      7.30 o 
  -8   4   7        1.78        4.51     11.17 o 
  -7   4   7        0.40        3.51      6.55 o 
  -6   4   7      459.97      468.06     20.58 o 
  -5   4   7       34.16       35.07      7.97 o 
  -4   4   7        1.79       -2.55      3.25 o 
  -3   4   7       36.97       47.55      6.31 o 
  -2   4   7      260.13      260.78      7.90 o 
  -1   4   7      506.79      527.80     12.95 o 
   0   4   7        0.96        3.42      2.91 o 
   1   4   7        0.11       -0.13      2.47 o 
   2   4   7      124.73      125.82     10.80 o 
   3   4   7      455.16      453.01     17.84 o 
   4   4   7        0.40        0.94      3.68 o 
   5   4   7       33.93       45.07      7.18 o 
   6   4   7        1.56        1.62      8.59 o 
  -9   5   7        0.82       -4.48      7.38 o 
  -8   5   7       12.89       22.95      8.67 o 
  -7   5   7       21.13       25.41     11.59 o 
  -6   5   7       14.66        7.14      6.24 o 
  -5   5   7       81.58       87.02     10.64 o 
  -4   5   7        6.26        1.91      5.03 o 
  -3   5   7       50.32       74.04      6.44 o 
  -2   5   7      120.41      131.41      6.55 o 
  -1   5   7        9.37       10.22      2.91 o 
   0   5   7       17.46       16.18      3.21 o 
   1   5   7      500.42      488.43     11.99 o 
   2   5   7       33.82       39.42      4.79 o 
   3   5   7      155.10      144.38      8.35 o 
   4   5   7       36.39       39.15      7.02 o 
   5   5   7        0.14        4.46      4.70 o 
   6   5   7       10.99        5.97      4.82 o 
  -9   6   7        3.62        8.47      8.58 o 
  -8   6   7        0.17       -5.94      5.94 o 
  -7   6   7       68.42       58.11     10.38 o 
  -6   6   7       70.36       72.75     20.94 o 
  -5   6   7        0.15        8.61      5.84 o 
  -4   6   7       38.20       48.61      5.95 o 
  -3   6   7      744.31      753.64     17.38 o 
  -2   6   7      102.19      113.90     10.03 o 
  -1   6   7      159.85      147.98      6.44 o 
   0   6   7      219.11      176.52      7.02 o 
   1   6   7      601.46      534.83     17.21 o 
   2   6   7        9.20        7.19      3.22 o 
   3   6   7        4.69        7.05      3.96 o 
   4   6   7        6.09        8.18      4.95 o 
   5   6   7        0.39        5.36      4.65 o 
   6   6   7       27.01       29.74      6.63 o 
  -9   7   7       21.99       18.16     14.73 o 
  -8   7   7       36.36       48.74     10.75 o 
  -7   7   7       94.58       87.00     12.10 o 
  -6   7   7       16.12       18.78     13.04 o 
  -5   7   7       18.80       28.34      7.45 o 
  -4   7   7       33.69       36.20      5.59 o 
  -3   7   7       32.20       32.90      5.23 o 
  -2   7   7      184.05      211.27      6.82 o 
  -1   7   7      507.90      526.26     11.72 o 
   0   7   7      386.37      378.42     12.69 o 
   1   7   7      175.72      170.00      7.43 o 
   2   7   7       57.22       55.63      5.49 o 
   3   7   7       14.69       15.39      4.91 o 
   4   7   7      141.05      128.04     10.53 o 
   5   7   7       33.62       34.55      7.25 o 
  -9   8   7        7.79       11.34      8.77 o 
  -8   8   7        1.45       -5.86      6.74 o 
  -7   8   7        1.13        4.17      6.43 o 
  -6   8   7        0.01       -5.56      5.56 o 
  -5   8   7        9.27       15.51      4.95 o 
  -4   8   7       21.26       19.94      5.64 o 
  -3   8   7      405.20      399.22     12.82 o 
  -2   8   7       54.68       54.38      3.96 o 
  -1   8   7        0.16        3.48      2.44 o 
   0   8   7        0.01        7.98      5.12 o 
   1   8   7      137.87      133.62      6.90 o 
   2   8   7        0.34       -0.19      3.53 o 
   3   8   7       27.71       26.48      5.69 o 
   4   8   7       28.84       39.20      6.96 o 
   5   8   7       18.30       15.18      6.05 o 
  -9   9   7        0.17        2.62     11.96 o 
  -8   9   7        2.25       -4.23      9.28 o 
  -7   9   7       65.80       63.14     14.64 o 
  -6   9   7       71.02       74.98     10.93 o 
  -5   9   7        9.63        4.71      4.37 o 
  -4   9   7       80.00       83.24      7.51 o 
  -3   9   7      221.25      201.07     10.27 o 
  -2   9   7      365.00      341.79      9.41 o 
  -1   9   7      238.49      217.38      7.58 o 
   0   9   7       11.37       17.27      3.41 o 
   1   9   7       35.84       25.40      7.51 o 
   2   9   7        6.28        6.87      4.26 o 
   3   9   7      266.81      255.98     12.15 o 
   4   9   7       21.12       18.20      6.05 o 
   5   9   7        7.50       -1.01      5.06 o 
  -8  10   7        4.73        6.91      7.41 o 
  -7  10   7        6.47        8.31      7.20 o 
  -6  10   7       75.88       60.18     10.22 o 
  -5  10   7       83.63       80.51      7.90 o 
  -4  10   7      427.78      378.76     14.89 o 
  -3  10   7       27.00       33.19      4.60 o 
  -2  10   7      626.80      658.53     17.31 o 
  -1  10   7      180.87      205.58     16.28 o 
   0  10   7     1423.36     1435.27     26.74 o 
   1  10   7     1530.21     1514.78     28.75 o 
   2  10   7      247.64      227.74     11.06 o 
   3  10   7        0.34        2.00      4.00 o 
   4  10   7        0.79        2.26      4.64 o 
   5  10   7        2.54       -0.13      5.00 o 
  -8  11   7       11.04        9.36      7.21 o 
  -7  11   7       32.75       14.16      8.02 o 
  -6  11   7       32.66       27.29      8.15 o 
  -5  11   7        0.54        4.03      4.36 o 
  -4  11   7       67.97       79.68      7.54 o 
  -3  11   7      764.48      741.85     15.51 o 
  -2  11   7      141.25      147.61      6.85 o 
  -1  11   7        2.40        2.20      3.42 o 
   0  11   7      191.52      180.93      9.22 o 
   1  11   7      142.51      144.26     10.61 o 
   2  11   7      263.04      236.19     11.34 o 
   3  11   7       65.07       71.85     13.65 o 
   4  11   7       29.77       29.34      6.60 o 
   5  11   7        0.05        3.68      5.20 o 
  -8  12   7        4.86        5.99      7.87 o 
  -7  12   7        0.53       -4.41      6.53 o 
  -6  12   7      242.77      211.63     15.62 o 
  -5  12   7      111.12      105.09      7.68 o 
  -4  12   7      359.61      357.37     11.39 o 
  -3  12   7        2.97        7.29      3.55 o 
  -2  12   7        1.72        4.65      3.01 o 
  -1  12   7       29.33       26.05      7.49 o 
   0  12   7      414.41      411.58     21.34 o 
   1  12   7      228.88      222.34     10.63 o 
   2  12   7      114.07      122.47      9.76 o 
   3  12   7       76.39       77.40      8.73 o 
   4  12   7       85.71       77.11      9.39 o 
   5  12   7       14.63        9.24      8.60 o 
  -8  13   7        0.26        1.12      7.64 o 
  -7  13   7       18.60        9.40      7.41 o 
  -6  13   7      188.37      156.68     11.40 o 
  -5  13   7        9.57        7.92      4.10 o 
  -4  13   7      149.23      143.89      8.20 o 
  -3  13   7       18.94       22.17      4.39 o 
  -2  13   7      397.26      398.29     12.89 o 
  -1  13   7       18.61       13.08      3.99 o 
   0  13   7      184.84      182.14     14.83 o 
   1  13   7        0.77       -3.30      3.30 o 
   2  13   7        9.55        0.05      3.84 o 
   3  13   7        9.80       14.20      4.99 o 
   4  13   7       20.69       33.03      6.95 o 
   5  13   7        3.83        0.50      5.08 o 
  -8  14   7        6.73       16.98      6.62 o 
  -7  14   7       40.38       51.64     14.27 o 
  -6  14   7        6.54       10.73      4.80 o 
  -5  14   7       96.59       99.61      7.79 o 
  -4  14   7       58.07       58.74      6.20 o 
  -3  14   7      174.65      187.48      9.59 o 
  -2  14   7        0.00       -6.09      6.09 o 
  -1  14   7        0.08        1.22      3.49 o 
   0  14   7        2.17        0.68      4.52 o 
   1  14   7        3.66        2.52      3.95 o 
   2  14   7       11.75       11.26      4.83 o 
   3  14   7       24.52       30.88      6.45 o 
   4  14   7        4.38        1.57      4.65 o 
   5  14   7        0.28        6.45      5.17 o 
  -8  15   7        3.26       -4.57      9.72 o 
  -7  15   7       15.62       10.67      6.34 o 
  -6  15   7       11.31       21.71      5.14 o 
  -5  15   7       32.14       29.70      5.42 o 
  -4  15   7        4.16        5.85      4.55 o 
  -3  15   7       28.43       19.71      4.98 o 
  -2  15   7        9.61        7.36      5.86 o 
  -1  15   7      171.50      147.47     14.77 o 
   0  15   7       22.07       31.53      8.23 o 
   1  15   7      118.49      130.10     12.03 o 
   2  15   7       44.97       41.75      7.35 o 
   3  15   7        6.52        4.24      4.42 o 
   4  15   7        5.57       -0.30      4.84 o 
  -7  16   7       10.83        6.66      5.95 o 
  -6  16   7        7.75        7.97      4.46 o 
  -5  16   7       18.31       11.64      5.14 o 
  -4  16   7        4.69       10.90      4.97 o 
  -3  16   7       91.69       83.31      7.78 o 
  -2  16   7        6.69       12.19      5.49 o 
  -1  16   7       34.60       41.88      9.16 o 
   0  16   7      220.01      210.17     10.81 o 
   1  16   7       86.62       85.33      8.71 o 
   2  16   7       47.11       48.58      7.15 o 
   3  16   7       12.35       13.54      5.27 o 
   4  16   7       79.68       87.37      9.79 o 
  -7  17   7       20.76       20.67      8.56 o 
  -6  17   7        0.14       -4.74      4.74 o 
  -5  17   7       69.15       73.71      8.58 o 
  -4  17   7       38.06       46.20      6.82 o 
  -3  17   7        9.23       18.53      7.29 o 
  -2  17   7      207.83      221.71     23.73 o 
  -1  17   7        8.66       15.72      5.61 o 
   0  17   7      253.59      247.50     12.73 o 
   1  17   7       61.90       62.37      7.70 o 
   2  17   7        0.00        1.10      3.95 o 
   3  17   7        4.34        2.28      5.52 o 
   4  17   7        0.01       -1.93      4.96 o 
  -7  18   7        0.02       15.65     12.00 o 
  -6  18   7        0.20        1.82      4.83 o 
  -5  18   7      197.64      166.68     12.54 o 
  -4  18   7        4.91       10.31      5.06 o 
  -3  18   7       24.56       27.71      5.55 o 
  -2  18   7      125.06      107.86     11.31 o 
  -1  18   7      173.98      183.47     13.63 o 
   0  18   7      203.68      196.38     16.78 o 
   1  18   7       55.44       53.33      7.53 o 
   2  18   7        5.90       -1.82      4.19 o 
   3  18   7       92.86       95.34      9.97 o 
   4  18   7       14.66       21.83     10.01 o 
  -7  19   7        4.21       -1.57     10.48 o 
  -6  19   7      113.01      146.09     14.20 o 
  -5  19   7       59.50       86.44      9.20 o 
  -4  19   7       25.73       41.75      6.93 o 
  -3  19   7        1.88       10.97      4.60 o 
  -2  19   7        6.16       -0.47      5.14 o 
  -1  19   7        0.91        7.26      5.17 o 
   0  19   7       43.99       53.02      7.09 o 
   1  19   7       24.61       33.86      6.54 o 
   2  19   7       11.04       19.44      5.97 o 
   3  19   7       12.73        9.71      5.18 o 
   4  19   7        2.58       -0.14      5.03 o 
  -6  20   7        4.12       -3.91      5.93 o 
  -5  20   7       99.67      137.04     13.54 o 
  -4  20   7       29.54       19.09      7.47 o 
  -3  20   7        3.10       -0.01      7.41 o 
  -2  20   7       23.48       23.71      6.86 o 
  -1  20   7       14.74       14.38     10.87 o 
   0  20   7        2.33        1.30      9.21 o 
   1  20   7       19.67       11.98      5.19 o 
   2  20   7        1.47       -1.20      4.68 o 
   3  20   7       21.59       30.36      7.30 o 
  -6  21   7       42.56       44.75      9.06 o 
  -5  21   7        0.22        3.32      5.93 o 
  -4  21   7        4.56        3.39      5.77 o 
  -3  21   7        7.18        5.83      4.39 o 
  -2  21   7        8.46        5.11      5.30 o 
  -1  21   7       63.30       81.03     10.33 o 
   0  21   7        0.03        4.64      7.11 o 
   1  21   7        1.40       -1.79      4.87 o 
   2  21   7        5.47       -1.02      4.90 o 
   3  21   7        2.83       17.25      5.85 o 
  -6  22   7        1.07       11.41      6.90 o 
  -5  22   7        0.86        1.04      6.63 o 
  -4  22   7       12.76       23.08      7.84 o 
  -3  22   7        7.02       14.62      5.18 o 
  -2  22   7        5.63        2.37      7.92 o 
  -1  22   7       35.01       29.06      7.23 o 
   0  22   7       63.27       73.38     10.97 o 
   1  22   7        2.28        6.59      5.24 o 
   2  22   7        1.60       10.22      5.31 o 
   3  22   7        9.32        9.81      5.77 o 
  -5  23   7        2.58        5.46      9.33 o 
  -4  23   7        0.31       -2.60     15.49 o 
  -3  23   7       29.03       28.39      7.61 o 
  -2  23   7        7.67       26.75      6.89 o 
  -1  23   7       33.20       44.79      8.16 o 
   0  23   7       11.29        7.38      6.10 o 
   1  23   7        0.89        1.44      6.11 o 
   2  23   7        0.29        7.49      6.39 o 
  -5  24   7       39.81       53.22     10.14 o 
  -4  24   7        0.80        9.04      8.70 o 
  -3  24   7        5.02       -0.72      5.52 o 
  -2  24   7        4.28       10.43      8.40 o 
  -1  24   7        0.02       10.99      5.56 o 
   0  24   7        2.69        8.06      6.07 o 
   1  24   7        0.85       -4.59      4.59 o 
   2  24   7       21.33       24.46      7.28 o 
  -4  25   7       17.00       17.20      7.45 o 
  -3  25   7       42.51       65.93     13.25 o 
  -2  25   7       60.91       97.00     17.45 o 
  -1  25   7       27.91       20.13      8.59 o 
   0  25   7        0.00       -7.39      7.39 o 
   1  25   7       11.75        9.34     10.04 o 
  -4  26   7        0.25        5.47      6.21 o 
  -3  26   7       16.00       22.76      9.83 o 
  -2  26   7        2.39       22.25      8.86 o 
  -1  26   7        0.51        8.50      7.06 o 
   0  26   7        1.52       -0.14      8.59 o 
  -2  27   7       10.79       22.02      8.31 o 
  -1  27   7        0.20        5.49      9.10 o 
  -9   0   8      101.96      123.28     21.88 o 
  -8   0   8      147.74      143.59     22.62 o 
  -7   0   8      431.39      364.10     27.84 o 
  -6   0   8        3.02       -1.89      8.59 o 
  -5   0   8       40.71       34.44     12.74 o 
  -4   0   8      153.70      185.61     19.48 o 
  -3   0   8       44.82       65.19     12.60 o 
  -2   0   8      523.91      501.09     16.71 o 
  -1   0   8        2.62       -0.12      3.47 o 
   0   0   8      193.96      181.81     17.36 o 
   1   0   8      152.76      164.98     11.52 o 
   2   0   8        3.20        7.95      4.82 o 
   3   0   8        3.55        1.43      4.91 o 
   4   0   8       60.68       65.56      9.45 o 
   5   0   8        8.49       12.27      7.68 o 
  -9   1   8       58.69       67.71     17.45 o 
  -8   1   8        2.29        9.87      7.19 o 
  -7   1   8      122.84       79.16     12.21 o 
  -6   1   8       87.12       69.95     11.33 o 
  -5   1   8       54.60       36.31      8.56 o 
  -4   1   8       78.66       67.62      9.56 o 
  -3   1   8      722.18      694.41     23.22 o 
  -2   1   8      212.28      218.63      7.92 o 
  -1   1   8       16.06       18.22      3.57 o 
   0   1   8       79.80       87.25      6.15 o 
   1   1   8      242.06      246.99     13.54 o 
   2   1   8       12.46       20.90      4.20 o 
   3   1   8        4.03        6.31      3.66 o 
   4   1   8       44.31       58.78      6.80 o 
   5   1   8        2.15        0.90      4.98 o 
  -9   2   8       11.42       24.82      9.65 o 
  -8   2   8       18.62        3.93      8.21 o 
  -7   2   8       13.17       24.67      8.71 o 
  -6   2   8       67.37       63.14     10.24 o 
  -5   2   8        0.78       -5.56      5.56 o 
  -4   2   8       98.37      109.02     11.29 o 
  -3   2   8      979.89      906.70     34.78 o 
  -2   2   8       58.54       63.59      5.17 o 
  -1   2   8        2.64        2.09      2.65 o 
   0   2   8        0.01       -1.16      2.43 o 
   1   2   8      147.26      137.76      7.63 o 
   2   2   8       11.27        3.60      3.06 o 
   3   2   8        3.88        4.37      3.37 o 
   4   2   8       75.73       75.70      7.62 o 
   5   2   8        0.76        5.94      5.32 o 
  -9   3   8        3.60       -6.00      9.40 o 
  -8   3   8        3.31       -4.07      7.20 o 
  -7   3   8       12.70       13.39      7.70 o 
  -6   3   8      220.26      200.47     15.39 o 
  -5   3   8       20.20       28.18      9.05 o 
  -4   3   8      130.80      156.12     12.75 o 
  -3   3   8       39.47       57.10      9.21 o 
  -2   3   8       43.86       54.34      4.91 o 
  -1   3   8        9.24       14.07      3.33 o 
   0   3   8        0.00        2.99      2.58 o 
   1   3   8        0.90        3.45      2.87 o 
   2   3   8       20.07       21.67      4.29 o 
   3   3   8       10.51       14.80      5.44 o 
   4   3   8      105.80      110.76     10.13 o 
   5   3   8        3.66        1.33      5.92 o 
  -9   4   8        1.48        1.17      7.50 o 
  -8   4   8       51.10       49.63     11.07 o 
  -7   4   8      290.06      256.58     28.74 o 
  -6   4   8      195.62      216.65     16.04 o 
  -5   4   8      102.69      106.37     24.38 o 
  -4   4   8       40.26       40.86      8.27 o 
  -3   4   8      293.99      300.20     16.27 o 
  -2   4   8       17.30       20.31      4.13 o 
  -1   4   8       18.84       16.58      3.48 o 
   0   4   8        8.47        8.09      3.16 o 
   1   4   8        3.37        5.89      3.33 o 
   2   4   8        8.90        6.95      3.46 o 
   3   4   8        5.40        8.38      4.19 o 
   4   4   8       18.57       13.74      5.86 o 
   5   4   8       62.68       56.47      9.79 o 
  -9   5   8        5.54       -2.41      7.59 o 
  -8   5   8       36.97       32.31      9.38 o 
  -7   5   8      229.40      184.59     16.17 o 
  -6   5   8      220.48      180.46     15.05 o 
  -5   5   8        7.81        9.04      6.48 o 
  -4   5   8        0.69       -4.99      4.99 o 
  -3   5   8       39.22       37.12      5.56 o 
  -2   5   8       55.11       57.79      4.99 o 
  -1   5   8       19.98       18.70      3.56 o 
   0   5   8      170.30      191.99      7.96 o 
   1   5   8       26.44       19.78      4.04 o 
   2   5   8       15.98       13.75      3.74 o 
   3   5   8       43.92       46.39      7.58 o 
   4   5   8        4.73        4.57      4.81 o 
   5   5   8       29.51       35.09     10.23 o 
  -8   6   8       38.10       28.71      9.68 o 
  -7   6   8       75.01      103.29     13.25 o 
  -6   6   8      178.01      168.06     14.86 o 
  -5   6   8      101.40      116.62     12.19 o 
  -4   6   8       30.51       49.25     12.76 o 
  -3   6   8      322.82      325.02     11.95 o 
  -2   6   8        4.44        6.36      3.60 o 
  -1   6   8       26.86       27.00      4.31 o 
   0   6   8        2.32       -0.87      3.55 o 
   1   6   8       57.36       57.72      6.30 o 
   2   6   8        6.06        4.70      3.94 o 
   3   6   8      167.80      164.98     11.29 o 
   4   6   8       31.36       41.62      7.29 o 
   5   6   8        0.00        2.65      5.23 o 
  -8   7   8        0.24       -0.03      6.48 o 
  -7   7   8        5.19       -2.25      5.95 o 
  -6   7   8      118.05      138.18     28.07 o 
  -5   7   8       53.47       50.98     10.00 o 
  -4   7   8      400.85      355.97     24.39 o 
  -3   7   8       15.79       21.75      5.09 o 
  -2   7   8      200.49      181.60      9.12 o 
  -1   7   8       33.58       43.22      4.70 o 
   0   7   8       27.33       30.11      4.32 o 
   1   7   8       31.50       28.03      8.11 o 
   2   7   8       12.45       17.72      4.81 o 
   3   7   8        5.69       11.11      4.81 o 
   4   7   8       30.45       21.60      6.47 o 
   5   7   8       18.08       17.57      6.38 o 
  -8   8   8        2.00        8.36      8.06 o 
  -7   8   8        2.49       -5.90      5.90 o 
  -6   8   8      491.19      532.94     45.04 o 
  -5   8   8      600.23      542.31     21.79 o 
  -4   8   8      878.41      860.75     20.47 o 
  -3   8   8       27.01       26.46      5.34 o 
  -2   8   8       21.13       23.96      4.90 o 
  -1   8   8       50.43       58.53      6.15 o 
   0   8   8        0.36        1.72      2.99 o 
   1   8   8       67.28       56.16      6.89 o 
   2   8   8       21.02       28.41      5.62 o 
   3   8   8        7.19        8.40      4.79 o 
   4   8   8       83.11       68.08      9.09 o 
   5   8   8        9.63       10.60      6.08 o 
  -8   9   8        2.23        5.87     14.59 o 
  -7   9   8       78.65       81.47     22.79 o 
  -6   9   8      242.02      275.44     34.77 o 
  -5   9   8      199.75      195.16     16.74 o 
  -4   9   8        0.55        3.11      4.34 o 
  -3   9   8      191.45      198.86      9.84 o 
  -2   9   8       44.10       45.67      6.00 o 
  -1   9   8      112.58      130.97      6.94 o 
   0   9   8      321.50      283.67     11.63 o 
   1   9   8        5.06        4.26      7.15 o 
   2   9   8        0.07        3.20      4.02 o 
   3   9   8        0.35       -0.55      4.77 o 
   4   9   8       43.81       30.33      7.35 o 
   5   9   8        2.42        1.53      5.29 o 
  -8  10   8        0.23        9.56      7.66 o 
  -7  10   8        4.51       -3.35      6.46 o 
  -6  10   8       27.48       41.44      9.37 o 
  -5  10   8        6.65       11.21      7.07 o 
  -4  10   8       27.03       31.60      5.00 o 
  -3  10   8      107.35       98.38      8.30 o 
  -2  10   8       99.92      104.67      7.93 o 
  -1  10   8       11.07       15.10      4.12 o 
   0  10   8      834.83      769.55     40.13 o 
   1  10   8      108.79      113.20     14.10 o 
   2  10   8        2.52        2.53      3.83 o 
   3  10   8        1.26        0.49      4.89 o 
   4  10   8        1.52        4.16      5.27 o 
  -8  11   8       36.24       18.74      9.04 o 
  -7  11   8        0.20       12.10      7.58 o 
  -6  11   8       12.66       -3.43     11.57 o 
  -5  11   8       10.45        8.53      4.90 o 
  -4  11   8       15.17       17.91      4.47 o 
  -3  11   8      204.18      224.74     10.72 o 
  -2  11   8       34.61       45.84      7.72 o 
  -1  11   8        0.03       -1.28      3.28 o 
   0  11   8      134.24      138.66     12.23 o 
   1  11   8       47.76       52.09      6.95 o 
   2  11   8        5.06        5.93      4.29 o 
   3  11   8       51.56       50.79      7.66 o 
   4  11   8        0.06        2.41      5.00 o 
  -8  12   8       26.98       18.07      9.35 o 
  -7  12   8       10.16       13.87      7.98 o 
  -6  12   8       11.80        9.17      7.01 o 
  -5  12   8       76.45       71.44      7.32 o 
  -4  12   8      386.82      380.93     11.96 o 
  -3  12   8      196.65      211.68     10.22 o 
  -2  12   8        0.11        3.49      4.64 o 
  -1  12   8       38.79       49.22      8.04 o 
   0  12   8      118.35      141.64      9.64 o 
   1  12   8        1.30        3.58      4.64 o 
   2  12   8       34.15       36.43      6.13 o 
   3  12   8        0.05       -0.54      4.41 o 
   4  12   8        0.01       -6.98      6.98 o 
  -8  13   8       23.44       26.01     12.58 o 
  -7  13   8        0.95        0.59      6.84 o 
  -6  13   8       53.00       63.07      8.57 o 
  -5  13   8       99.58      103.14      7.96 o 
  -4  13   8       38.48       42.20      5.52 o 
  -3  13   8        0.16       -0.61      9.33 o 
  -2  13   8        0.57        4.80      5.96 o 
  -1  13   8      154.82      139.45     12.04 o 
   0  13   8       93.67       90.31      8.41 o 
   1  13   8       35.77       24.69      5.41 o 
   2  13   8       21.37       19.33      5.41 o 
   3  13   8        0.01       -5.35      5.35 o 
   4  13   8        1.56        1.70      4.92 o 
  -8  14   8       18.98       17.22     10.25 o 
  -7  14   8       15.01       21.74      7.12 o 
  -6  14   8       12.47       25.68      7.00 o 
  -5  14   8      103.06      105.87     15.79 o 
  -4  14   8      141.21      135.30      9.70 o 
  -3  14   8       89.40       99.96     10.86 o 
  -2  14   8      193.48      208.50     14.28 o 
  -1  14   8        2.12        2.91      5.04 o 
   0  14   8       21.59       21.67      5.32 o 
   1  14   8       28.83       21.15      5.43 o 
   2  14   8        5.78        1.34      3.95 o 
   3  14   8        2.38        9.45      5.11 o 
   4  14   8        0.62        1.32      4.69 o 
  -7  15   8       11.22       12.55      6.58 o 
  -6  15   8        0.06        5.19      5.44 o 
  -5  15   8       12.38       13.37      5.23 o 
  -4  15   8       16.83       29.90      6.14 o 
  -3  15   8       74.91       94.77     11.00 o 
  -2  15   8      242.99      241.37     14.25 o 
  -1  15   8       64.21       60.71      9.10 o 
   0  15   8       14.64        6.50      4.54 o 
   1  15   8       49.47       44.31      6.84 o 
   2  15   8        1.09        7.46      4.72 o 
   3  15   8        0.04       -2.58      4.77 o 
   4  15   8        2.36       -5.16      7.93 o 
  -7  16   8       14.11        8.53      6.20 o 
  -6  16   8       84.08       93.56     12.52 o 
  -5  16   8        5.84        7.33      4.87 o 
  -4  16   8       13.23       16.37      5.19 o 
  -3  16   8        4.95        0.92      5.06 o 
  -2  16   8       44.66       54.29      8.98 o 
  -1  16   8       71.90       72.45      9.73 o 
   0  16   8       35.50       33.30      6.05 o 
   1  16   8       37.33       32.00      6.05 o 
   2  16   8       18.13       23.58      5.98 o 
   3  16   8        0.21       -1.57      4.37 o 
  -7  17   8        0.48        8.47      6.97 o 
  -6  17   8        7.97       -6.23      6.23 o 
  -5  17   8        7.78       10.74      5.39 o 
  -4  17   8        0.50        2.15      4.34 o 
  -3  17   8       10.95        8.75      5.56 o 
  -2  17   8       41.93       57.86      8.55 o 
  -1  17   8        0.77       12.01      5.40 o 
   0  17   8       10.46        4.39      5.49 o 
   1  17   8       41.77       37.89      8.11 o 
   2  17   8        0.00        8.92      6.30 o 
   3  17   8        5.44        2.90     10.93 o 
  -7  18   8        4.15        7.43      9.51 o 
  -6  18   8        4.48       20.05      6.00 o 
  -5  18   8        0.09       -2.59      4.46 o 
  -4  18   8        0.18        1.28      4.42 o 
  -3  18   8        9.64        9.41      6.07 o 
  -2  18   8        0.43       -2.00      4.84 o 
  -1  18   8       46.11       42.05      7.94 o 
   0  18   8       14.91        9.16      5.71 o 
   1  18   8       15.72       10.16      4.71 o 
   2  18   8        0.01        1.67      4.68 o 
   3  18   8        0.00        5.60      5.79 o 
  -6  19   8       27.36       27.52      8.64 o 
  -5  19   8        1.40        2.66      6.58 o 
  -4  19   8       42.08       43.89      8.60 o 
  -3  19   8      143.91      148.98     13.60 o 
  -2  19   8      110.41      123.71     12.58 o 
  -1  19   8       37.57       45.39      8.48 o 
   0  19   8       70.16       86.84     19.90 o 
   1  19   8        5.45        6.77      4.89 o 
   2  19   8       31.70       42.83      8.12 o 
   3  19   8        0.01        1.92      6.95 o 
  -6  20   8       63.90       68.79     11.94 o 
  -5  20   8        7.14        8.48      5.33 o 
  -4  20   8        8.00       17.62      7.04 o 
  -3  20   8        0.00        8.82      5.77 o 
  -2  20   8        5.60       15.58     12.10 o 
  -1  20   8        5.00       10.69      6.16 o 
   0  20   8        5.36        8.84      6.99 o 
   1  20   8        8.17       20.35      6.09 o 
   2  20   8        7.38        8.39     10.42 o 
  -6  21   8       20.50       32.14     10.50 o 
  -5  21   8        5.57        4.24      9.70 o 
  -4  21   8       17.47       25.76      7.64 o 
  -3  21   8       51.50       54.87      9.50 o 
  -2  21   8       28.07       39.33      8.30 o 
  -1  21   8       39.25       69.83      9.89 o 
   0  21   8       11.83       19.58      6.24 o 
   1  21   8        0.00       -4.23      4.23 o 
   2  21   8        1.93       22.30     12.20 o 
  -5  22   8       41.50       74.55     20.15 o 
  -4  22   8        0.96       -1.02      7.53 o 
  -3  22   8        1.90       11.90      6.56 o 
  -2  22   8        6.04       13.43      6.14 o 
  -1  22   8       11.43       27.06      7.80 o 
   0  22   8        2.53        9.75      5.60 o 
   1  22   8       18.49       24.23      7.62 o 
  -5  23   8       45.00       55.88      9.89 o 
  -4  23   8        0.12        4.25      7.62 o 
  -3  23   8        0.93        4.03      5.30 o 
  -2  23   8        4.84       14.69      5.92 o 
  -1  23   8        5.49        5.99      5.68 o 
   0  23   8        0.13        5.41      5.54 o 
   1  23   8        5.32       12.63      7.09 o 
  -4  24   8        7.75       13.85      8.45 o 
  -3  24   8        1.14       19.81      8.40 o 
  -2  24   8        9.14       13.46      6.10 o 
  -1  24   8        0.41        2.52      4.91 o 
   0  24   8       11.44        0.52      5.84 o 
  -3  25   8       57.99       90.40     16.99 o 
  -2  25   8        3.61        7.90      8.91 o 
  -1  25   8        9.49       15.62      7.92 o 
  -8   1   9        2.78       13.13     10.57 o 
  -7   1   9        7.46       19.54     10.99 o 
  -6   1   9       90.46       69.15     20.92 o 
  -5   1   9       15.26       22.12      9.40 o 
  -4   1   9       19.29       25.18      7.66 o 
  -3   1   9       25.50       34.82      8.14 o 
  -2   1   9      468.87      433.61     11.66 o 
  -1   1   9        9.28       12.07      3.50 o 
   0   1   9       90.96      103.64      7.05 o 
   1   1   9       17.77       13.90      3.56 o 
   2   1   9       18.90       28.42      6.39 o 
   3   1   9       44.34       49.57      6.52 o 
   4   1   9        9.59       19.48      4.99 o 
  -8   2   9        1.10       -4.93      7.17 o 
  -7   2   9       13.10        9.30      7.54 o 
  -6   2   9       22.76       13.44      8.36 o 
  -5   2   9       19.45       15.59      7.30 o 
  -4   2   9       98.82      106.49     19.58 o 
  -3   2   9      416.56      409.96     20.89 o 
  -2   2   9        0.65       16.37      3.90 o 
  -1   2   9       99.32      111.94      6.94 o 
   0   2   9       84.80       79.13      6.60 o 
   1   2   9        3.71        3.40      3.14 o 
   2   2   9       66.24       71.20      6.73 o 
   3   2   9        0.34        4.58      3.73 o 
   4   2   9        3.36        2.94      5.83 o 
  -8   3   9        4.17       -5.31      8.08 o 
  -7   3   9        3.65        0.27      6.67 o 
  -6   3   9        2.97       -4.13     15.10 o 
  -5   3   9        0.35        5.97     12.40 o 
  -4   3   9       16.72       22.58      7.80 o 
  -3   3   9      717.42      680.66     17.77 o 
  -2   3   9      298.02      294.27     11.58 o 
  -1   3   9      121.26      133.85     13.58 o 
   0   3   9       41.83       40.13      4.97 o 
   1   3   9       40.41       47.84      5.43 o 
   2   3   9       52.75       49.83      6.64 o 
   3   3   9       87.05      100.96     10.04 o 
   4   3   9        0.36       -1.74      4.93 o 
  -8   4   9        0.73        0.38      7.73 o 
  -7   4   9       90.85       78.84     12.56 o 
  -6   4   9       59.20       56.52     10.95 o 
  -5   4   9        1.78        8.35      7.11 o 
  -4   4   9       68.17       63.69     15.40 o 
  -3   4   9        0.68        4.38      7.77 o 
  -2   4   9      477.37      464.99     14.44 o 
  -1   4   9       15.07       18.73      3.92 o 
   0   4   9       96.46       92.53      7.70 o 
   1   4   9      293.76      263.46      9.96 o 
   2   4   9       74.26       82.78      7.15 o 
   3   4   9       11.34       28.44      7.36 o 
   4   4   9       21.08       27.09      7.45 o 
  -8   5   9        2.63        3.61      7.81 o 
  -7   5   9        0.17       -6.61      6.61 o 
  -6   5   9        5.23       11.35      7.56 o 
  -5   5   9        6.88        2.16      6.58 o 
  -4   5   9       43.89       49.10      9.13 o 
  -3   5   9       71.13       65.43     10.57 o 
  -2   5   9       12.67       25.10      5.23 o 
  -1   5   9       39.43       31.28      4.31 o 
   0   5   9        0.09        1.11      3.07 o 
   1   5   9       29.64       26.22      4.47 o 
   2   5   9       11.26        7.40      5.36 o 
   3   5   9        7.93       18.19      5.24 o 
   4   5   9        0.09        2.44      7.00 o 
  -8   6   9        0.48       -5.31      6.96 o 
  -7   6   9       51.19       43.83     10.97 o 
  -6   6   9       23.21       29.29      9.14 o 
  -5   6   9        2.96        4.79      6.38 o 
  -4   6   9        1.26        4.02      6.32 o 
  -3   6   9        8.03        8.42      4.60 o 
  -2   6   9       12.25       22.50      5.25 o 
  -1   6   9       81.12       78.11      6.24 o 
   0   6   9        1.52        4.74      3.19 o 
   1   6   9        2.31        8.69      4.85 o 
   2   6   9       23.13       22.23      5.18 o 
   3   6   9      145.05      154.57     11.76 o 
   4   6   9      158.67      154.87     12.47 o 
  -8   7   9       30.06       16.65      8.58 o 
  -7   7   9        1.91       18.41     11.40 o 
  -6   7   9      422.12      377.15     27.73 o 
  -5   7   9        8.35       -1.07      6.28 o 
  -4   7   9        9.58       20.43      7.54 o 
  -3   7   9      112.98      105.54      8.55 o 
  -2   7   9       11.18        9.99      4.47 o 
  -1   7   9       96.71      109.54      7.15 o 
   0   7   9       37.79       43.35      5.15 o 
   1   7   9       77.35       82.08      8.29 o 
   2   7   9       18.82       24.55      5.51 o 
   3   7   9        7.37        7.99      4.24 o 
   4   7   9        6.12       10.02      5.71 o 
  -8   8   9       20.42       37.73     10.43 o 
  -7   8   9        2.38       12.36      8.17 o 
  -6   8   9        2.56       -1.56      8.63 o 
  -5   8   9        0.04        8.08      6.79 o 
  -4   8   9      127.57      128.68     12.64 o 
  -3   8   9       96.11      101.52      8.52 o 
  -2   8   9       67.32       80.55      7.76 o 
  -1   8   9        0.24        1.57      2.94 o 
   0   8   9        8.86       10.55      4.15 o 
   1   8   9       11.89        5.95      3.87 o 
   2   8   9        2.92        2.45      4.24 o 
   3   8   9        4.30        5.51      4.36 o 
   4   8   9        2.02       -4.58      4.58 o 
  -8   9   9        0.36       -6.37      6.76 o 
  -7   9   9       17.93        9.16      7.97 o 
  -6   9   9       31.82       21.22      9.72 o 
  -5   9   9       46.43       49.19     19.25 o 
  -4   9   9       82.87       79.28      8.11 o 
  -3   9   9       45.48       50.19      6.69 o 
  -2   9   9      213.18      214.12     10.38 o 
  -1   9   9      100.49       89.14     10.38 o 
   0   9   9      230.16      221.24     11.21 o 
   1   9   9       41.72       52.23      6.93 o 
   2   9   9        5.02        6.37      4.23 o 
   3   9   9        0.17       -3.68      3.68 o 
   4   9   9        9.57       12.96      5.99 o 
  -8  10   9        2.02       11.59      8.49 o 
  -7  10   9        2.85       -0.92      7.40 o 
  -6  10   9       24.68       46.80     11.47 o 
  -5  10   9       30.77       31.83      8.83 o 
  -4  10   9      105.76      144.56     10.21 o 
  -3  10   9        9.02       15.26      4.57 o 
  -2  10   9       62.06       81.57     10.16 o 
  -1  10   9        8.38       18.66      5.99 o 
   0  10   9       15.36       12.73      4.74 o 
   1  10   9        1.15        4.36      4.04 o 
   2  10   9       40.39       44.55      6.93 o 
   3  10   9       16.43       11.86      5.37 o 
   4  10   9        6.28        2.92     10.16 o 
  -8  11   9        2.98        4.75      7.41 o 
  -7  11   9        1.86       -1.37      6.91 o 
  -6  11   9       40.56       35.66      9.17 o 
  -5  11   9       88.33      101.47     10.60 o 
  -4  11   9        6.88        3.70      6.31 o 
  -3  11   9        1.27        3.30      6.29 o 
  -2  11   9      113.96      106.21     11.31 o 
  -1  11   9       24.90       30.17      7.27 o 
   0  11   9      117.23      113.82     12.25 o 
   1  11   9       12.32        9.34      4.72 o 
   2  11   9       10.78        9.83      7.42 o 
   3  11   9       20.57       25.32      9.01 o 
  -7  12   9        9.57       11.78     10.87 o 
  -6  12   9       16.07       19.70      6.07 o 
  -5  12   9        0.69       -5.39      5.54 o 
  -4  12   9       53.20       62.67      7.72 o 
  -3  12   9        6.25        5.76      5.22 o 
  -2  12   9      139.54      135.22     12.48 o 
  -1  12   9       73.58       70.96      9.84 o 
   0  12   9       15.95       22.45      5.30 o 
   1  12   9      162.58      146.97     10.95 o 
   2  12   9        1.13        7.18      4.69 o 
   3  12   9       15.25       22.26      6.61 o 
  -7  13   9        0.36        1.40      5.53 o 
  -6  13   9       62.89       87.08      9.88 o 
  -5  13   9       11.86       10.44      7.25 o 
  -4  13   9       17.33       15.48      6.10 o 
  -3  13   9       47.49       48.50      8.45 o 
  -2  13   9       30.82       28.02      7.31 o 
  -1  13   9        0.68        0.81      5.17 o 
   0  13   9       13.50       13.85      5.16 o 
   1  13   9       77.55       72.24      8.34 o 
   2  13   9       13.13       19.64      5.53 o 
   3  13   9        1.42        0.69      6.86 o 
  -7  14   9        0.61       -3.83      5.56 o 
  -6  14   9        1.12        3.44      6.47 o 
  -5  14   9        7.28        8.50     10.30 o 
  -4  14   9       17.61       25.11     14.06 o 
  -3  14   9       29.07       23.75      6.99 o 
  -2  14   9       12.76       10.65      5.75 o 
  -1  14   9       36.95       35.34      7.70 o 
   0  14   9        6.14       18.01      6.56 o 
   1  14   9        1.42        6.16      4.49 o 
   2  14   9        4.79        9.68      4.89 o 
   3  14   9       31.06       31.86      9.35 o 
  -7  15   9        2.24        4.17      8.24 o 
  -6  15   9        2.59       -0.93      6.68 o 
  -5  15   9       18.47       10.10      6.05 o 
  -4  15   9       26.03       25.94      7.48 o 
  -3  15   9        9.33        9.45      8.06 o 
  -2  15   9       37.68       47.23      8.54 o 
  -1  15   9       12.20        2.57      5.32 o 
   0  15   9        0.22        2.95      5.28 o 
   1  15   9        1.99        3.73      4.21 o 
   2  15   9        2.67        0.54      4.15 o 
   3  15   9       11.57       20.70      6.25 o 
  -7  16   9        4.07       -0.60      7.26 o 
  -6  16   9       20.29       24.07      8.40 o 
  -5  16   9       21.04       36.82      7.99 o 
  -4  16   9        0.44       -4.47      4.47 o 
  -3  16   9       33.92       43.91      8.49 o 
  -2  16   9       30.67       27.91      7.48 o 
  -1  16   9       48.56       50.50      8.55 o 
   0  16   9       90.32      100.52     11.59 o 
   1  16   9       26.68       43.22      9.10 o 
   2  16   9        0.01       -3.71      4.64 o 
  -6  17   9        1.24       -5.28      9.90 o 
  -5  17   9        9.21       23.05      7.06 o 
  -4  17   9       25.36       11.24      7.64 o 
  -3  17   9       19.13       20.17      7.30 o 
  -2  17   9        2.17        2.08      5.15 o 
  -1  17   9       37.09       42.65     11.98 o 
   0  17   9        1.33        6.42      5.75 o 
   1  17   9       19.48       20.48      7.16 o 
   2  17   9        4.17        9.60      5.40 o 
  -6  18   9        0.03        5.78      9.30 o 
  -5  18   9        0.03        4.56     12.37 o 
  -4  18   9        0.42       -1.44      5.66 o 
  -3  18   9        7.92       11.96      6.46 o 
  -2  18   9       12.20       16.57      6.33 o 
  -1  18   9        6.67       16.61     13.37 o 
   0  18   9        9.56       17.29      6.17 o 
   1  18   9        4.26        3.40      6.45 o 
   2  18   9       10.75       13.61      5.84 o 
  -6  19   9        5.10        1.97      7.53 o 
  -5  19   9       13.34       17.84      7.13 o 
  -4  19   9        7.48        5.33      8.01 o 
  -3  19   9       14.64       13.76      6.37 o 
  -2  19   9       53.08       54.30     10.60 o 
  -1  19   9       13.42       16.35      6.72 o 
   0  19   9       13.52       14.51      6.32 o 
   1  19   9        0.20       -0.98      4.94 o 
  -5  20   9       32.07       34.30      8.63 o 
  -4  20   9       11.12       19.06      7.33 o 
  -3  20   9        4.87        7.81      6.08 o 
  -2  20   9        0.41        0.62     10.27 o 
  -1  20   9        6.75       22.62      6.90 o 
   0  20   9        2.94       -4.53      4.81 o 
   1  20   9        0.92       16.70     11.22 o 
  -5  21   9        1.29        0.07      5.61 o 
  -4  21   9        2.98       14.83      6.49 o 
  -3  21   9        2.68        4.60      5.47 o 
  -2  21   9        8.80        7.24      5.95 o 
  -1  21   9       14.68       12.78      7.27 o 
   0  21   9        1.48       -0.26      4.48 o 
  -4  22   9        2.32       16.40      7.71 o 
  -3  22   9        5.54       15.09      6.05 o 
  -2  22   9        0.90       -4.10      7.73 o 
  -1  22   9        0.04       -4.53      4.53 o 
   0  22   9        3.62        7.42      7.92 o 
  -3  23   9        1.04       11.07      6.04 o 
  -2  23   9        4.22        3.17      5.72 o 
  -1  23   9       11.13       37.39     14.04 o 
  -8   0  10        8.16        2.95     12.14 o 
  -7   0  10        1.96        7.16     12.60 o 
  -6   0  10      216.78      253.29     26.73 o 
  -5   0  10      284.08      285.20     26.50 o 
  -4   0  10      298.19      257.91     22.21 o 
  -3   0  10      643.96      578.61     31.81 o 
  -2   0  10       27.73       26.73     10.62 o 
  -1   0  10        0.65        5.28      4.39 o 
   0   0  10      118.42      122.79     11.24 o 
   1   0  10       34.78       47.11     16.39 o 
   2   0  10       62.72       57.94      9.20 o 
   3   0  10       90.61      107.56     14.29 o 
  -8   1  10        0.19        9.33      9.35 o 
  -7   1  10        9.24       -0.72     10.13 o 
  -6   1  10      144.34      129.33     14.95 o 
  -5   1  10       26.72       27.25     10.30 o 
  -4   1  10        5.54        8.40      7.69 o 
  -3   1  10      203.98      194.87     23.15 o 
  -2   1  10       62.19       61.36      7.13 o 
  -1   1  10       87.28       80.75      6.53 o 
   0   1  10       18.24       22.02      5.93 o 
   1   1  10        2.18        6.73      3.49 o 
   2   1  10       19.53       25.38      4.98 o 
   3   1  10       26.58       21.65      7.44 o 
  -8   2  10       18.59       12.39      9.37 o 
  -7   2  10       85.07       72.64     12.84 o 
  -6   2  10      133.51      133.05     23.02 o 
  -5   2  10       69.91       75.93     12.44 o 
  -4   2  10       64.69       49.63      9.85 o 
  -3   2  10        4.58       19.28      7.29 o 
  -2   2  10        9.36        6.64      3.93 o 
  -1   2  10        0.38       -1.52      2.75 o 
   0   2  10       15.50       11.68      4.04 o 
   1   2  10       11.01       15.79      4.13 o 
   2   2  10        1.60        7.72      4.00 o 
   3   2  10        1.41       13.38      5.34 o 
  -8   3  10        9.07       -1.04     11.64 o 
  -7   3  10        8.74       15.29      9.33 o 
  -6   3  10        0.06        3.73     10.92 o 
  -5   3  10        2.95        4.89      6.73 o 
  -4   3  10       25.17       20.71      7.74 o 
  -3   3  10      252.79      256.57     15.10 o 
  -2   3  10        0.11        2.54      4.05 o 
  -1   3  10       10.12       16.02      7.59 o 
   0   3  10        2.55        2.68      3.19 o 
   1   3  10       15.31       11.39      4.86 o 
   2   3  10       15.10       19.99      8.05 o 
   3   3  10        1.59       -2.21      7.04 o 
  -8   4  10        6.42        9.00     10.34 o 
  -7   4  10      117.25       81.56     13.29 o 
  -6   4  10        5.56       -2.17      7.69 o 
  -5   4  10      109.23      116.40     13.29 o 
  -4   4  10      326.01      321.76     17.73 o 
  -3   4  10       43.68       44.33      9.02 o 
  -2   4  10      119.74      118.84     10.26 o 
  -1   4  10        0.19        6.39      3.42 o 
   0   4  10        7.65       14.50      3.88 o 
   1   4  10        0.21        4.63      4.12 o 
   2   4  10        1.33        5.72      4.54 o 
   3   4  10        3.54       13.37      5.23 o 
  -8   5  10       36.74       45.82     15.05 o 
  -7   5  10       35.94       41.12     10.74 o 
  -6   5  10       27.23       29.20      9.26 o 
  -5   5  10        6.87       13.97      8.63 o 
  -4   5  10        0.14        3.51      6.76 o 
  -3   5  10       11.55       10.13      6.16 o 
  -2   5  10        2.22       -2.85      4.03 o 
  -1   5  10      102.86      108.65      7.48 o 
   0   5  10       80.57       77.27      6.76 o 
   1   5  10       15.91       18.04      5.00 o 
   2   5  10        0.16        6.36      9.21 o 
   3   5  10        8.49       11.62      5.21 o 
  -8   6  10       22.13       23.13      9.74 o 
  -7   6  10        5.58       18.08      8.14 o 
  -6   6  10       33.54       33.97      9.35 o 
  -5   6  10      106.46       95.30     12.65 o 
  -4   6  10      144.32      144.66     13.86 o 
  -3   6  10        0.94        7.00      4.40 o 
  -2   6  10        0.19        3.92      4.15 o 
  -1   6  10       56.77       73.48      7.64 o 
   0   6  10        0.46        6.48      4.80 o 
   1   6  10       10.42       16.71      5.70 o 
   2   6  10        3.17        2.86      4.14 o 
   3   6  10        1.27        8.28      4.52 o 
  -7   7  10        0.81       -5.98      5.98 o 
  -6   7  10       63.95       46.55     10.64 o 
  -5   7  10       40.98       64.34     10.93 o 
  -4   7  10       60.94       68.70     10.87 o 
  -3   7  10      273.05      249.06     12.00 o 
  -2   7  10       71.67       64.48      7.38 o 
  -1   7  10       16.54       13.84      4.59 o 
   0   7  10        2.75        0.47      3.67 o 
   1   7  10       11.17       15.12      4.93 o 
   2   7  10        4.59        3.67      4.38 o 
   3   7  10       20.90       30.12      6.77 o 
  -7   8  10       17.03       30.95      9.11 o 
  -6   8  10        4.76        4.29      7.41 o 
  -5   8  10       12.13       23.64      7.84 o 
  -4   8  10       72.38       73.13     11.30 o 
  -3   8  10       84.57      104.94     11.39 o 
  -2   8  10       12.91       10.71      4.67 o 
  -1   8  10        3.10        0.51      5.12 o 
   0   8  10       24.75       25.48      5.38 o 
   1   8  10       12.19       16.01      5.07 o 
   2   8  10        3.97        8.84      4.88 o 
   3   8  10        8.82       12.87      5.47 o 
  -7   9  10       10.23        7.30     17.94 o 
  -6   9  10       72.57       79.91     16.88 o 
  -5   9  10        0.55        7.64      6.82 o 
  -4   9  10      111.94      116.24     12.60 o 
  -3   9  10      304.37      356.49     29.41 o 
  -2   9  10      105.69      105.87     11.56 o 
  -1   9  10       24.33       19.28      9.86 o 
   0   9  10       69.76       52.62      7.26 o 
   1   9  10       16.56       15.34      5.20 o 
   2   9  10       23.76       20.70      5.78 o 
   3   9  10       43.65       39.26      6.56 o 
  -7  10  10        3.33        4.43      7.46 o 
  -6  10  10        4.10       10.06      7.47 o 
  -5  10  10        1.73       11.52      7.26 o 
  -4  10  10       10.66       10.16      6.96 o 
  -3  10  10        3.56        0.43      9.19 o 
  -2  10  10        2.70        9.62      6.81 o 
  -1  10  10       22.54       30.13     14.22 o 
   0  10  10      109.76       91.89     11.16 o 
   1  10  10        0.75        2.36      4.31 o 
   2  10  10        1.23        5.94      4.51 o 
  -7  11  10       15.71       14.85      8.90 o 
  -6  11  10        0.08        4.63      9.03 o 
  -5  11  10        0.04       -4.73      9.63 o 
  -4  11  10       15.63       -4.85      7.53 o 
  -3  11  10        0.18       -3.54      9.74 o 
  -2  11  10       49.05       71.33     24.22 o 
  -1  11  10        0.08        0.27      4.87 o 
   0  11  10        3.04       -3.22      4.66 o 
   1  11  10        2.72        5.67      4.66 o 
   2  11  10       11.54       19.55      6.22 o 
  -7  12  10       34.21       42.99     12.19 o 
  -6  12  10        0.15       -6.00      6.00 o 
  -5  12  10       33.66       49.42     10.21 o 
  -4  12  10       47.79       56.31      8.76 o 
  -3  12  10        0.35        3.52      5.39 o 
  -2  12  10       23.33       19.73      6.90 o 
  -1  12  10      124.92      116.18     12.25 o 
   0  12  10       43.88       32.85     10.16 o 
   1  12  10       91.78       91.12      9.75 o 
   2  12  10       14.22       25.87      6.05 o 
  -7  13  10        1.28       18.19     10.43 o 
  -6  13  10        0.43       -3.00      6.74 o 
  -5  13  10        2.65       -7.34      7.94 o 
  -4  13  10       35.54       45.48      8.20 o 
  -3  13  10       23.42       31.08      7.65 o 
  -2  13  10       38.93       50.43      8.88 o 
  -1  13  10        4.20       14.30      6.97 o 
   0  13  10       77.03       73.90     22.07 o 
   1  13  10       58.44       58.90      8.26 o 
   2  13  10       14.92       18.49      5.64 o 
  -6  14  10        8.71       -1.85     10.25 o 
  -5  14  10        3.89       -4.71      9.60 o 
  -4  14  10        1.88        2.92      5.36 o 
  -3  14  10       22.04       37.70      7.92 o 
  -2  14  10        2.58        3.45      6.58 o 
  -1  14  10        3.65       17.70      5.79 o 
   0  14  10       16.45       23.75      7.04 o 
   1  14  10       72.14       68.64      8.49 o 
   2  14  10       29.40       41.27      7.41 o 
  -6  15  10       26.18       31.35     13.57 o 
  -5  15  10       12.25       25.16     11.77 o 
  -4  15  10        0.71       13.31      6.21 o 
  -3  15  10        5.27        6.92      7.29 o 
  -2  15  10       25.16       36.81     17.91 o 
  -1  15  10       33.45       36.12      7.87 o 
   0  15  10      164.84      153.31     14.46 o 
   1  15  10       22.25       24.37      5.57 o 
  -6  16  10        1.04        6.00      9.56 o 
  -5  16  10        3.64        6.33     10.11 o 
  -4  16  10        0.18       11.76      5.81 o 
  -3  16  10       51.07       30.80     19.51 o 
  -2  16  10        3.33        5.91      7.39 o 
  -1  16  10       18.63       22.13      9.51 o 
   0  16  10        3.17       14.37      6.61 o 
   1  16  10        6.96        3.21      9.97 o 
  -5  17  10       14.52       21.84     11.54 o 
  -4  17  10        0.21       11.57      6.65 o 
  -3  17  10        1.80       11.28     11.50 o 
  -2  17  10        8.06        6.89      5.48 o 
  -1  17  10        2.34        8.37      5.41 o 
   0  17  10       13.34       20.20      6.86 o 
   1  17  10        4.95        4.46      5.19 o 
  -5  18  10        4.30        4.06     10.39 o 
  -4  18  10       16.62       25.23      7.50 o 
  -3  18  10        4.60       17.90      6.45 o 
  -2  18  10        0.22        2.22      7.04 o 
  -1  18  10       11.02        6.27      5.61 o 
   0  18  10        3.84       17.87      6.07 o 
  -4  19  10       32.53       51.32      9.49 o 
  -3  19  10        5.21       14.38     17.36 o 
  -2  19  10        1.36        5.81     15.58 o 
  -1  19  10        0.18       -2.21      5.30 o 
   0  19  10        1.24        4.04      5.64 o 
  -3  20  10        0.10        4.97      5.60 o 
  -2  20  10        1.59       -0.49     11.82 o 
  -1  20  10        0.68       16.21      6.30 o 
  -7   1  11        0.02       -7.70      7.70 o 
  -6   1  11        6.09       -1.48      7.20 o 
  -5   1  11        8.61       17.04      8.36 o 
  -4   1  11       14.38       13.89      7.41 o 
  -3   1  11        1.54        1.08      5.82 o 
  -2   1  11        2.41        2.32      5.27 o 
  -1   1  11        1.84        5.56      3.59 o 
   0   1  11       12.73       19.13      4.44 o 
   1   1  11       59.19       71.64      7.45 o 
   2   1  11        0.40        7.86      4.09 o 
  -7   2  11        1.96       12.71      9.13 o 
  -6   2  11        7.77       11.48      8.59 o 
  -5   2  11       32.14       24.64      9.19 o 
  -4   2  11        0.05        8.73      6.95 o 
  -3   2  11      102.43      101.65     12.21 o 
  -2   2  11        4.38       -3.09      5.52 o 
  -1   2  11        0.19        0.35      6.59 o 
   0   2  11       37.47       33.00      9.02 o 
   1   2  11       53.53       52.71      7.77 o 
   2   2  11        1.51        4.75      9.67 o 
  -7   3  11        2.60        3.04      7.83 o 
  -6   3  11       27.08       29.95      9.94 o 
  -5   3  11        6.73       19.36      8.40 o 
  -4   3  11       25.49       32.46      9.47 o 
  -3   3  11      106.69       98.89     15.95 o 
  -2   3  11        7.74       13.48      6.65 o 
  -1   3  11        0.27       -1.67      3.49 o 
   0   3  11        0.87        2.87      3.37 o 
   1   3  11       26.10       25.02      7.16 o 
   2   3  11       13.79       13.85      5.35 o 
  -7   4  11       53.21       40.27     11.28 o 
  -6   4  11        5.29        8.95      8.67 o 
  -5   4  11        0.50        9.40      7.80 o 
  -4   4  11       23.09       11.81     18.70 o 
  -3   4  11        7.22       -1.78      5.86 o 
  -2   4  11       65.20       81.20     10.27 o 
  -1   4  11       15.86       11.84      4.73 o 
   0   4  11       11.54        9.28      4.65 o 
   1   4  11        0.45        0.12      4.11 o 
   2   4  11        2.05       -5.06      5.06 o 
  -7   5  11        1.73        8.86      9.65 o 
  -6   5  11        0.77        0.07      7.50 o 
  -5   5  11        1.11        4.37      8.36 o 
  -4   5  11        0.85        2.95      6.49 o 
  -3   5  11       24.67       30.50     12.12 o 
  -2   5  11      242.19      266.25     14.59 o 
  -1   5  11       19.69       19.94      5.41 o 
   0   5  11       66.64       63.52      8.73 o 
   1   5  11        0.03        3.18      5.01 o 
   2   5  11        0.26        4.32      6.01 o 
  -7   6  11       14.98       10.49     15.26 o 
  -6   6  11        0.03       -5.64      7.90 o 
  -5   6  11       29.47       39.49      9.85 o 
  -4   6  11       18.43       16.78      7.98 o 
  -3   6  11       13.76       18.99      7.40 o 
  -2   6  11      114.61      124.33      9.90 o 
  -1   6  11       15.01       17.17      6.08 o 
   0   6  11        6.92       16.05      6.60 o 
   1   6  11        0.51        8.74      4.30 o 
   2   6  11        0.01        4.24      4.54 o 
  -7   7  11       22.65       24.98      9.17 o 
  -6   7  11      238.06      201.91     17.74 o 
  -5   7  11        2.41       13.20      7.71 o 
  -4   7  11        0.38        6.02      7.29 o 
  -3   7  11        4.49       15.46      6.73 o 
  -2   7  11        6.18        4.39      4.54 o 
  -1   7  11       28.53       20.54      6.84 o 
   0   7  11        0.00        7.98      4.40 o 
   1   7  11        2.24        9.47      4.62 o 
   2   7  11        5.59        3.83      6.85 o 
  -7   8  11       42.44       53.97     11.03 o 
  -6   8  11       23.94       17.85      8.49 o 
  -5   8  11        2.57        6.37     12.93 o 
  -4   8  11        0.28        6.24      6.30 o 
  -3   8  11       17.33       15.69      7.13 o 
  -2   8  11       41.02       36.03      9.58 o 
  -1   8  11        1.73        5.86      5.11 o 
   0   8  11        1.67        0.61      4.83 o 
   1   8  11       12.92       19.00      7.75 o 
  -6   9  11        0.19        3.42      6.82 o 
  -5   9  11        1.45        0.62      8.68 o 
  -4   9  11       10.69       26.06      9.07 o 
  -3   9  11        5.48        3.79      9.79 o 
  -2   9  11       58.46       89.19     28.81 o 
  -1   9  11        1.36       -4.36      5.59 o 
   0   9  11        3.50       10.17      5.60 o 
   1   9  11       13.33        5.69      9.31 o 
  -6  10  11       84.35       93.37     13.23 o 
  -5  10  11       48.01       71.11     15.03 o 
  -4  10  11        5.75       20.73      9.51 o 
  -3  10  11        4.01       -2.78      6.58 o 
  -2  10  11       27.73       53.64      9.40 o 
  -1  10  11        2.59       16.49      7.64 o 
   0  10  11        6.76       14.16      6.72 o 
   1  10  11        0.12       -0.20      4.22 o 
  -6  11  11       11.94       16.78      8.78 o 
  -5  11  11        8.16        4.06      7.80 o 
  -4  11  11       10.92       13.25     10.11 o 
  -3  11  11        6.26       29.95      7.15 o 
  -2  11  11       19.56       22.87      6.82 o 
  -1  11  11       64.60       56.08     28.83 o 
   0  11  11        1.59       16.37      6.61 o 
   1  11  11        1.20        4.90      4.58 o 
  -6  12  11        6.34       14.82     12.42 o 
  -5  12  11       24.20       36.71     12.47 o 
  -4  12  11        1.17       -3.51      7.20 o 
  -3  12  11        3.85       13.28      5.91 o 
  -2  12  11       19.32       39.27      9.83 o 
  -1  12  11        0.08        6.00     10.85 o 
   0  12  11       48.50       54.02      9.37 o 
   1  12  11        5.25        6.68      5.78 o 
  -5  13  11       12.99       24.06     11.59 o 
  -4  13  11        1.39       -0.78      7.16 o 
  -3  13  11        1.26        0.14      5.78 o 
  -2  13  11        0.53        5.28      5.65 o 
  -1  13  11        1.47        7.50      8.70 o 
   0  13  11       12.41       23.87     16.02 o 
  -4  14  11        1.53        3.19      8.22 o 
  -3  14  11       15.02       17.59      6.90 o 
  -2  14  11        0.02       20.25      7.66 o 
  -1  14  11        0.22        1.53      4.89 o 
   0  14  11        4.20       13.39      8.40 o 
  -5  15  11       21.84        9.51      9.83 o 
  -4  15  11        0.85       -3.09      7.99 o 
  -3  15  11        5.21        3.34      5.52 o 
  -2  15  11        6.41        7.77      9.58 o 
  -1  15  11       34.23       57.12     10.07 o 
   0  15  11       31.65       49.63      8.36 o 
  -4  16  11        9.48       42.85     12.60 o 
  -3  16  11       10.59       16.93      6.69 o 
  -2  16  11       13.75       29.44      7.46 o 
  -1  16  11        3.11       14.68      7.69 o 
  -3  17  11        2.25       12.91      5.85 o 
  -2  17  11       19.13       17.28     16.39 o 
  -6   0  12        1.61       -2.77     10.02 o 
  -5   0  12       13.56        7.11     10.80 o 
  -4   0  12       18.22       25.21     11.82 o 
  -3   0  12        6.02       26.32     11.59 o 
  -2   0  12        0.83        4.99      9.56 o 
  -1   0  12       14.29       25.44     10.85 o 
   0   0  12        3.56        9.76      5.93 o 
  -6   1  12        0.00       -3.09      8.05 o 
  -5   1  12        0.40        3.32      7.00 o 
  -4   1  12       33.20       27.06      8.79 o 
  -3   1  12      111.54      136.49     14.00 o 
  -2   1  12       19.01       19.59      7.60 o 
  -1   1  12       12.08       16.63      7.03 o 
   0   1  12        4.41        9.86      4.98 o 
  -6   2  12        1.19        3.34      7.44 o 
  -5   2  12        0.19       -2.00      7.03 o 
  -4   2  12        0.33        5.77      7.56 o 
  -3   2  12        3.85        0.49      6.77 o 
  -2   2  12        0.76        5.31      6.02 o 
  -1   2  12        6.16       19.87      5.36 o 
   0   2  12        9.78       13.46      4.71 o 
  -6   3  12       22.99       29.63      9.92 o 
  -5   3  12        3.19       10.58      7.94 o 
  -4   3  12        1.10       -1.76     11.08 o 
  -3   3  12       27.95       17.08     17.57 o 
  -2   3  12        8.19        6.19      6.28 o 
  -1   3  12        2.75        8.97      5.82 o 
   0   3  12       10.48        2.55      4.36 o 
  -6   4  12        0.94        8.96      8.17 o 
  -5   4  12        0.07        8.75      8.23 o 
  -4   4  12        8.70        5.26      7.26 o 
  -3   4  12        2.05        9.29     12.81 o 
  -2   4  12       20.11       18.60      9.95 o 
  -1   4  12        0.62       -5.95      8.52 o 
   0   4  12        2.30       11.12      5.82 o 
  -6   5  12       11.98        8.29      8.32 o 
  -5   5  12        8.51        4.75      7.65 o 
  -4   5  12        6.89       -2.70      6.81 o 
  -3   5  12       31.46       33.68      8.90 o 
  -2   5  12       13.21       19.11      7.38 o 
  -1   5  12       36.76       37.42      7.59 o 
   0   5  12       10.33       23.36      6.47 o 
  -6   6  12        3.20        8.34     19.46 o 
  -5   6  12        2.76        4.81      7.48 o 
  -4   6  12        0.04       -5.42      6.39 o 
  -3   6  12       25.75       17.30      7.94 o 
  -2   6  12        0.84       -2.77      9.28 o 
  -1   6  12        0.18        0.46      5.86 o 
   0   6  12        2.17       10.81      5.80 o 
  -5   7  12        3.30        4.67      7.88 o 
  -4   7  12        8.50       22.59      7.90 o 
  -3   7  12        2.30       -4.43      9.47 o 
  -2   7  12      105.63      110.99     19.58 o 
  -1   7  12       25.66       42.57     16.28 o 
   0   7  12       36.01       48.44      8.76 o 
  -5   8  12        9.69        6.90     11.31 o 
  -4   8  12       20.90       35.74      9.10 o 
  -3   8  12        1.37        7.48     11.08 o 
  -2   8  12        9.33       19.16      6.54 o 
  -1   8  12        1.35        0.43      5.36 o 
   0   8  12        1.86       -7.56      7.71 o 
  -5   9  12        7.20        5.79      6.97 o 
  -4   9  12        3.73       -5.26      9.28 o 
  -3   9  12        1.90        3.19     10.16 o 
  -2   9  12        7.63        4.95      6.13 o 
  -1   9  12       52.25       54.35      9.70 o 
  -5  10  12        7.65       19.58     11.13 o 
  -4  10  12        0.70       19.44      9.74 o 
  -3  10  12        1.21        4.52     11.45 o 
  -2  10  12        2.27        3.14      8.47 o 
  -1  10  12       31.28       28.88      7.57 o 
  -4  11  12        1.88        3.65      7.99 o 
  -3  11  12        1.64       19.85      9.56 o 
  -2  11  12        2.44       10.53      6.50 o 
  -1  11  12        7.90       10.42      6.67 o 
  -4  12  12       10.48       13.99      9.23 o 
  -3  12  12       38.02       37.49     11.45 o 
  -2  12  12        1.90        2.69      5.89 o 
  -4   1  13        2.42       -0.24      7.36 o 
  -3   1  13        0.16       -4.51      5.96 o 
  -2   1  13       10.38       20.64     10.25 o 
  -3   2  13       12.20       23.72      8.15 o 
  -3   3  13       18.04        6.29      7.32 o 
                                                 
